# Supplementary material for: 2-[(Z)-(3-{[(Z)-2-Hy­droxy-3,5-diiodo­benzyl­idene]amino}­propyl­imino)­meth­yl]-4,6-diiodo­phenol
Source: Acta Crystallogr Sect E Struct Rep Online. 2012 Jul 18;68(Pt 8):o2500. doi: 10.1107/S160053681203214X (PMC3414953; doi:10.1107/S160053681203214X)
Supplement: Supplementary file 2 [file e-68-o2500-Isup2.hkl]

# 
# h,k,l, Fc-squared, Fo-squared, sigma(Fo-squared) and status flag 
# 
data_I
_shelx_title ' IPN_0m in P2(1)/n LIGHT YELLOW NEEDLE' 
_shelx_refln_list_code          4 
_shelx_F_calc_maximum      516.43 
_exptl_crystal_F_000      1432.00 
_reflns_d_resolution_high  0.7803 
 
loop_ 
 _symmetry_equiv_pos_as_xyz 
 'x, y, z' 
 '-x+1/2, y+1/2, -z+1/2' 
 '-x, -y, -z' 
 'x-1/2, -y-1/2, z-1/2' 
 
_cell_length_a     4.5578 
_cell_length_b    16.5095 
_cell_length_c    27.2417 
_cell_angle_alpha  90.000 
_cell_angle_beta   91.736 
_cell_angle_gamma  90.000 
 
_shelx_F_squared_multiplier     1.000 
 
loop_ 
 _refln_index_h 
 _refln_index_k 
 _refln_index_l 
 _refln_F_squared_calc 
 _refln_F_squared_meas 
 _refln_F_squared_sigma 
 _refln_observed_status 
   2   0   0    35037.69    35754.27    847.08 o 
   4   0   0     9723.14    10266.57    360.49 o 
   1   1   0    12450.48    11615.94    269.52 o 
   2   1   0    61515.27    60733.06    919.26 o 
   3   1   0    15278.36    15362.72    306.47 o 
   4   1   0      971.40      781.77     96.20 o 
   5   1   0      484.89      600.83    122.46 o 
   0   2   0    10018.78     9633.58    197.76 o 
   1   2   0      864.99      826.04     35.64 o 
   2   2   0       71.85       33.76     31.84 o 
   3   2   0      795.54      802.80     64.52 o 
   4   2   0     1931.44     2219.44    141.89 o 
   5   2   0       24.57     -107.53    107.53 o 
   1   3   0    13260.37    12989.41    147.89 o 
   2   3   0     2128.42     1976.79     77.57 o 
   3   3   0     6017.61     6002.40    143.72 o 
   4   3   0      725.27      734.51    108.33 o 
   5   3   0     1489.37     1569.07    205.23 o 
   0   4   0   168094.50   166010.59   2746.46 o 
   1   4   0     6500.53     6437.98     97.75 o 
   2   4   0    20815.11    20246.87    268.84 o 
   3   4   0      207.67      227.24     70.64 o 
   4   4   0     1099.63     1335.44    110.08 o 
   5   4   0       13.30      131.70    108.43 o 
   1   5   0     3624.20     3455.41     88.64 o 
   2   5   0    23550.13    23455.11    331.91 o 
   3   5   0     6719.49     6472.63    194.85 o 
   4   5   0      639.29      629.77     95.70 o 
   5   5   0      201.11      299.07    278.52 o 
   0   6   0    44444.54    43400.22    813.76 o 
   1   6   0     5546.81     5679.28    114.08 o 
   2   6   0      533.79      588.92     62.48 o 
   3   6   0       45.44       31.83     58.63 o 
   4   6   0     3065.34     3401.07    168.62 o 
   5   6   0        0.66      166.37    121.06 o 
   1   7   0     5388.71     5543.34    125.11 o 
   2   7   0    46820.48    47407.93    546.73 o 
   3   7   0      753.13      660.85     83.10 o 
   4   7   0     1899.61     2270.45    169.75 o 
   5   7   0      319.05      378.33    151.63 o 
   0   8   0      252.76      243.77    105.14 o 
   1   8   0     2613.34     2593.28    107.53 o 
   2   8   0     2664.16     2622.78    113.33 o 
   3   8   0        0.50      -10.25     69.13 o 
   4   8   0     1629.67     1649.16    156.39 o 
   5   8   0       19.62     -100.80    100.80 o 
   1   9   0     8499.80     8452.64    198.77 o 
   2   9   0       80.21      141.21     61.45 o 
   3   9   0     9217.52     8954.99    307.35 o 
   4   9   0       77.93      -76.50     97.52 o 
   5   9   0      143.28      146.46    112.36 o 
   0  10   0      179.36      288.14     87.64 o 
   1  10   0      102.93       81.25     61.07 o 
   2  10   0     2283.99     2464.27    127.93 o 
   3  10   0     1878.88     1662.42    216.86 o 
   4  10   0       71.21      -33.93    125.85 o 
   5  10   0       10.34      -15.26    175.98 o 
   1  11   0      666.27      716.64    109.49 o 
   2  11   0     5610.54     5684.97    196.34 o 
   3  11   0       79.29      356.10    150.28 o 
   4  11   0       99.01      126.44    155.04 o 
   0  12   0      184.71       69.15     92.79 o 
   1  12   0     2029.46     1992.86    159.81 o 
   2  12   0     4083.67     4053.20    208.84 o 
   3  12   0       65.88     -103.77    235.56 o 
   4  12   0      788.60      895.78    204.44 o 
   1  13   0     2308.14     2359.85    184.12 o 
   2  13   0     1419.48     1406.12    153.03 o 
   3  13   0     5683.26     5715.09    655.42 o 
   4  13   0        0.30       82.10    164.29 o 
   0  14   0    14356.23    14266.20    424.45 o 
   1  14   0     2225.17     2221.30    188.28 o 
   2  14   0     1829.41     1961.51    176.92 o 
   3  14   0        7.57      -52.66    241.11 o 
   4  14   0      476.37      454.50    285.45 o 
   1  15   0     1019.97     1082.19    157.94 o 
   2  15   0     1358.24     1246.84    179.18 o 
   3  15   0      767.32      702.29    234.18 o 
   4  15   0       40.17      319.57    216.37 o 
   0  16   0     9713.96    10405.92    586.14 o 
   1  16   0     4113.51     3796.20    303.20 o 
   2  16   0     3392.43     3228.17    396.30 o 
   3  16   0      116.92        8.01    173.09 o 
   1  17   0      190.05      252.93    128.27 o 
   2  17   0     2465.31     2654.85    357.50 o 
   3  17   0      312.57      436.98    226.94 o 
   0  18   0      336.43      -28.98    189.68 o 
   1  18   0     2328.87     1872.10    211.18 o 
   2  18   0        0.03      111.82    201.13 o 
   3  18   0        0.30      322.19    479.44 o 
   1  19   0      998.59      474.17    168.38 o 
   2  19   0      372.06       61.76    189.04 o 
   0  20   0     4652.16     5081.51    464.11 o 
   1  20   0     4341.08     3989.45    608.31 o 
  -5   0   1      127.29      185.68    146.88 o 
  -3   0   1     5446.89     5356.55    245.26 o 
  -1   0   1     3997.83     3765.42     99.46 o 
   1   0   1     9299.90     9327.66    239.90 o 
   3   0   1     3828.95     3726.48    291.64 o 
   5   0   1      610.03      354.00    228.63 o 
  -5   1   1       73.27       60.57    102.75 o 
  -4   1   1      171.03      247.09     82.35 o 
  -3   1   1     7218.74     7147.81    237.20 o 
  -2   1   1    28738.26    27826.21    395.38 o 
  -1   1   1    10119.87     9855.76    143.49 o 
   0   1   1     2528.86     2631.74     44.47 o 
   1   1   1     2634.73     2448.99     57.04 o 
   2   1   1     3992.02     3577.63    115.87 o 
   3   1   1     5780.55     5462.18    177.25 o 
   4   1   1      978.44      963.05     94.61 o 
   5   1   1      248.92      145.63    128.32 o 
  -5   2   1       61.51       71.70    100.79 o 
  -4   2   1     2677.07     2768.61    149.23 o 
  -3   2   1      735.46      711.45     84.25 o 
  -2   2   1    12527.48    12149.00    218.98 o 
  -1   2   1     9484.07     9266.04    201.23 o 
   0   2   1       69.83       56.37     19.31 o 
   1   2   1    16518.17    16159.15    188.67 o 
   2   2   1     1672.47     1502.18    131.60 o 
   3   2   1     1937.49     1964.09     98.20 o 
   4   2   1     1326.79     1392.52    133.98 o 
   5   2   1       68.58       90.84     89.59 o 
  -5   3   1     1058.55     1329.77    143.73 o 
  -4   3   1     1188.16      962.13    119.52 o 
  -3   3   1     7155.20     7261.18    165.22 o 
  -2   3   1    46202.73    44979.69    546.07 o 
  -1   3   1      189.10      190.37     26.21 o 
   0   3   1    12840.27    13091.51    170.26 o 
   1   3   1    23526.84    23318.37    252.90 o 
   2   3   1    33376.28    32288.97    413.19 o 
   3   3   1     5982.47     5740.32    135.61 o 
   4   3   1     2281.45     2464.92    153.45 o 
   5   3   1       29.15      112.00     93.27 o 
  -5   4   1       96.55       62.47    213.30 o 
  -4   4   1     3425.26     3355.28    156.77 o 
  -3   4   1      248.08      254.44     61.38 o 
  -2   4   1     4609.83     4759.67    118.32 o 
  -1   4   1        5.48      -18.08     25.10 o 
   0   4   1   115524.52   116333.98   1257.10 o 
   1   4   1     1705.11     1636.51     52.31 o 
   2   4   1      567.23      541.56     47.29 o 
   3   4   1     9440.38     9071.29    184.65 o 
   4   4   1     5061.96     5087.06    205.74 o 
   5   4   1      352.14      359.06    138.77 o 
  -5   5   1       74.08      -86.14    178.75 o 
  -4   5   1      272.46      294.85    110.40 o 
  -3   5   1     3520.54     3634.77    134.21 o 
  -2   5   1      495.67      438.34     59.16 o 
  -1   5   1     1287.00     1164.79     61.40 o 
   0   5   1     9059.09     9281.42    150.55 o 
   1   5   1    16938.05    17609.86    218.66 o 
   2   5   1    27867.37    27316.91    350.25 o 
   3   5   1     9594.72     9864.31    196.63 o 
   4   5   1        6.88        5.14     72.12 o 
   5   5   1       22.99      475.05    339.94 o 
  -5   6   1      234.62      311.03    138.87 o 
  -4   6   1      438.96      346.76     96.45 o 
  -3   6   1     2077.05     2114.65    111.71 o 
  -2   6   1    42309.69    41499.73    546.29 o 
  -1   6   1     1436.83     1508.01     74.10 o 
   0   6   1   108100.58   105583.51   1170.18 o 
   1   6   1    16127.10    15790.06    220.68 o 
   2   6   1      423.64      493.73     64.40 o 
   3   6   1      117.81      199.26     60.14 o 
   4   6   1     1007.56     1120.30    114.85 o 
   5   6   1       76.06      186.44    123.87 o 
  -5   7   1     1330.42     1389.49    154.41 o 
  -4   7   1      451.67      518.95    113.71 o 
  -3   7   1     8522.99     8448.61    210.28 o 
  -2   7   1     2316.24     2371.84    129.54 o 
  -1   7   1     8451.33     8489.69    182.82 o 
   0   7   1    41887.18    42555.16    521.65 o 
   1   7   1    22133.26    22878.21    287.96 o 
   2   7   1     2951.02     3119.51    136.94 o 
   3   7   1     2866.62     2832.38    154.30 o 
   4   7   1     1312.56     1174.77    129.64 o 
   5   7   1      108.77      291.77    138.97 o 
  -5   8   1        0.50       15.33    138.83 o 
  -4   8   1      476.54      782.49    129.31 o 
  -3   8   1     8933.21     9127.80    326.64 o 
  -2   8   1       17.71        3.19     52.02 o 
  -1   8   1     7740.68     7869.62    182.99 o 
   0   8   1    29238.66    28747.37    445.92 o 
   1   8   1    12147.83    11825.97    229.86 o 
   2   8   1     4333.75     4617.31    117.83 o 
   3   8   1     9519.25     9309.02    214.09 o 
   4   8   1      134.56       38.23     96.09 o 
   5   8   1      184.89      257.57    109.09 o 
  -5   9   1      639.69      504.88    146.85 o 
  -4   9   1       50.21       88.39    106.61 o 
  -3   9   1     3059.26     3093.20    204.09 o 
  -2   9   1     2570.63     2382.74    117.22 o 
  -1   9   1     6506.47     6405.16    192.62 o 
   0   9   1    15093.70    15366.23    261.30 o 
   1   9   1    30025.94    29523.45    447.73 o 
   2   9   1     9250.52     8935.46    199.78 o 
   3   9   1      658.47      390.38    195.20 o 
   4   9   1      309.27      350.51    139.09 o 
   5   9   1       56.08      127.23    123.75 o 
  -5  10   1      149.77      134.00    146.47 o 
  -4  10   1      785.72      744.49    178.66 o 
  -3  10   1      521.26      299.88    119.01 o 
  -2  10   1    25580.56    25472.45    400.14 o 
  -1  10   1    16601.34    16179.70    369.77 o 
   0  10   1    73254.02    69486.92    877.20 o 
   1  10   1     5477.46     5118.12    163.32 o 
   2  10   1      261.06      308.70     72.02 o 
   3  10   1      609.75      782.72    166.86 o 
   4  10   1     3733.72     3507.49    753.80 o 
   5  10   1      312.16      218.49    261.89 o 
  -4  11   1     2131.29     2652.76    286.10 o 
  -3  11   1       41.18     -142.72    142.72 o 
  -2  11   1     8338.98     8261.41    226.79 o 
  -1  11   1      198.19      160.11     98.40 o 
   0  11   1    17305.34    17031.90    295.05 o 
   1  11   1      283.88      174.30     72.64 o 
   2  11   1    28151.37    27877.50    623.82 o 
   3  11   1       13.17     -125.42    125.42 o 
   4  11   1      295.75      284.24    166.53 o 
  -4  12   1        0.11     -151.63    151.63 o 
  -3  12   1     3011.40     2919.96    342.26 o 
  -2  12   1     4042.89     4065.32    198.39 o 
  -1  12   1      420.87      352.65    128.80 o 
   0  12   1     5554.64     5659.77    159.86 o 
   1  12   1     9465.91     9386.00    265.26 o 
   2  12   1      589.12      457.40    107.20 o 
   3  12   1     3820.03     3586.85    322.32 o 
   4  12   1     2587.85     2949.65    297.79 o 
  -4  13   1     1419.56     2273.19    294.92 o 
  -3  13   1      251.26      572.65    216.16 o 
  -2  13   1     4639.12     4703.65    242.03 o 
  -1  13   1     5708.24     6088.72    354.81 o 
   0  13   1      237.50      201.69     59.52 o 
   1  13   1     9753.50     9197.34    260.25 o 
   2  13   1     1448.28     1571.08    157.23 o 
   3  13   1       67.97      118.04    168.34 o 
   4  13   1      379.20      534.08    189.60 o 
  -4  14   1       13.00      121.19    190.88 o 
  -3  14   1     1279.89     1523.22    255.61 o 
  -2  14   1     1216.91     1460.76    160.98 o 
  -1  14   1    12553.58    12011.11    359.17 o 
   0  14   1     8300.05     8062.82    380.95 o 
   1  14   1      588.10      385.36    117.79 o 
   2  14   1      181.11       82.41    116.08 o 
   3  14   1     1311.56     1275.74    307.62 o 
   4  14   1      356.58      470.02    195.23 o 
  -4  15   1      325.72       86.86    299.30 o 
  -3  15   1      694.60      389.84    424.01 o 
  -2  15   1     3283.63     3033.19    759.34 o 
  -1  15   1      954.66     1200.03    161.37 o 
   0  15   1      982.94     1166.21    123.61 o 
   1  15   1     2493.39     2307.54    192.46 o 
   2  15   1     8004.90     8260.96    498.72 o 
   3  15   1      178.84      186.63    188.91 o 
   4  15   1       37.73      244.94    202.79 o 
  -3  16   1        2.08      -60.33    175.79 o 
  -2  16   1      755.67      782.66    340.87 o 
  -1  16   1     1075.35      661.53    211.77 o 
   0  16   1     3507.93     3270.68    235.05 o 
   1  16   1     1670.47     1552.05    181.36 o 
   2  16   1     1800.51     1330.49    256.73 o 
   3  16   1      302.83      283.74    198.34 o 
  -3  17   1       52.32      183.31    211.74 o 
  -2  17   1     3803.90     4082.83    403.10 o 
  -1  17   1      766.59      540.30    148.78 o 
   0  17   1      190.20      324.66    152.80 o 
   1  17   1      302.14       75.87    123.97 o 
   2  17   1     4200.79     4428.04    415.17 o 
   3  17   1      309.05      371.36    254.96 o 
  -3  18   1      192.37      185.09    200.92 o 
  -2  18   1       25.80       83.33    302.07 o 
  -1  18   1     1011.51     1148.44    207.20 o 
   0  18   1     1488.33     1430.76    230.62 o 
   1  18   1       19.53      -85.13    127.55 o 
   2  18   1      138.31      191.35    185.66 o 
   3  18   1        3.46     -131.64    188.12 o 
  -2  19   1      101.20      157.47    196.50 o 
  -1  19   1      733.62      585.54    178.94 o 
   0  19   1       29.07      -95.53    142.80 o 
   1  19   1        0.65       27.63    139.65 o 
   2  19   1       30.86     -108.95    166.35 o 
  -1  20   1       51.43      200.91    164.21 o 
   0  20   1      150.49      271.48    153.15 o 
   1  20   1       21.84      133.65    200.27 o 
   0  21   1      100.73       90.41    151.52 o 
  -4   0   2       33.75      -42.99    103.72 o 
  -2   0   2    57222.63    55354.45   1540.86 o 
   0   0   2    49244.29    49550.10    590.76 o 
   2   0   2       82.76      144.17     95.48 o 
   4   0   2     1907.81     2279.76    292.37 o 
  -5   1   2     1134.89     1091.14    155.19 o 
  -4   1   2      153.67       94.84     92.00 o 
  -3   1   2       12.75      -53.72     53.72 o 
  -2   1   2     4440.33     4371.79    121.37 o 
  -1   1   2    45662.24    45221.21    493.15 o 
   0   1   2    15654.21    15486.83    169.57 o 
   1   1   2     7062.72     6947.76    121.60 o 
   2   1   2    20283.54    19937.17    330.49 o 
   3   1   2       32.45       34.32     54.25 o 
   4   1   2     1075.53     1449.30    139.17 o 
   5   1   2        0.04      -65.14    228.40 o 
  -5   2   2      939.28      702.53    138.14 o 
  -4   2   2        0.16      -27.92     73.66 o 
  -3   2   2    21194.57    20783.71    339.81 o 
  -2   2   2     1232.90     1215.97     67.42 o 
  -1   2   2    18561.82    19086.09    281.77 o 
   0   2   2     1533.01     1615.43     49.81 o 
   1   2   2   209453.72   206561.88   2004.89 o 
   2   2   2     1945.32     1793.52     84.04 o 
   3   2   2    21806.70    21595.65    447.63 o 
   4   2   2     3030.41     3112.80    140.89 o 
   5   2   2      618.07      735.40    154.98 o 
  -5   3   2     2439.01     2896.52    424.01 o 
  -4   3   2     2198.08     2375.18    165.91 o 
  -3   3   2     1178.54     1348.59     87.12 o 
  -2   3   2    16753.83    16366.22    251.44 o 
  -1   3   2    84827.14    82684.55   1026.49 o 
   0   3   2     5305.53     5371.38    103.59 o 
   1   3   2    27868.27    26805.16    319.85 o 
   2   3   2     9980.32     9730.03    333.61 o 
   3   3   2     4027.79     3897.20    143.47 o 
   4   3   2      661.53      695.23     95.44 o 
   5   3   2      924.87      891.50    166.47 o 
  -5   4   2       15.16       31.75    113.61 o 
  -4   4   2        0.66      -33.06     71.32 o 
  -3   4   2    23644.60    23953.82    492.63 o 
  -2   4   2    12520.41    12029.30    295.84 o 
  -1   4   2    15773.64    15600.31    190.61 o 
   0   4   2    21444.80    21321.32    296.79 o 
   1   4   2    46721.13    45698.78    429.75 o 
   2   4   2       58.55       62.40     31.91 o 
   3   4   2     5555.11     5646.57    135.94 o 
   4   4   2      353.54      479.17     96.50 o 
   5   4   2       43.25       13.86    149.65 o 
  -5   5   2       75.13       48.18    116.29 o 
  -4   5   2       83.60       89.88    124.80 o 
  -3   5   2     1308.68     1205.93     92.83 o 
  -2   5   2      524.61      581.83     50.12 o 
  -1   5   2    27736.24    27974.79    329.39 o 
   0   5   2    36509.42    36662.45    484.74 o 
   1   5   2     5401.17     5568.46    103.72 o 
   2   5   2    12561.86    12455.33    193.19 o 
   3   5   2     4498.82     4486.87    124.57 o 
   4   5   2     1796.86     1917.05    213.00 o 
   5   5   2      398.89      924.45    580.59 o 
  -5   6   2      245.82      292.72    135.17 o 
  -4   6   2       20.66       58.64     81.71 o 
  -3   6   2      646.58      591.27     77.54 o 
  -2   6   2     7069.94     6736.08    128.67 o 
  -1   6   2    12261.70    12195.52    198.58 o 
   0   6   2    10324.68    10378.84    194.06 o 
   1   6   2    36586.98    37155.74    410.09 o 
   2   6   2     5812.19     6051.57    153.07 o 
   3   6   2     3243.70     3246.92    112.04 o 
   4   6   2     4992.38     4992.60    184.09 o 
   5   6   2       11.12       77.60    174.59 o 
  -5   7   2      116.75      222.15    111.58 o 
  -4   7   2     4171.40     4368.26    233.48 o 
  -3   7   2      985.22     1003.81    100.39 o 
  -2   7   2    38613.33    38026.42    429.67 o 
  -1   7   2    18083.28    17907.03    374.51 o 
   0   7   2      678.53      884.42     70.29 o 
   1   7   2     3425.31     3527.82    105.67 o 
   2   7   2    20710.74    20865.62    363.60 o 
   3   7   2     1382.78     1322.32     91.69 o 
   4   7   2     3468.74     3432.09    175.83 o 
   5   7   2        8.37       31.60    196.76 o 
  -5   8   2       29.31       62.03    107.02 o 
  -4   8   2     1382.67     1492.78    161.12 o 
  -3   8   2     9828.72    10330.43    247.15 o 
  -2   8   2      274.02      302.27     62.27 o 
  -1   8   2     2903.35     2944.48    123.89 o 
   0   8   2     5720.31     6222.68    195.52 o 
   1   8   2     5725.72     5515.94    166.26 o 
   2   8   2      147.41       94.35     50.62 o 
   3   8   2      947.18      880.30    112.20 o 
   4   8   2      920.18      948.49    164.12 o 
   5   8   2      342.46      117.59     98.42 o 
  -5   9   2       35.88       56.92    118.16 o 
  -4   9   2      559.22      442.54    126.64 o 
  -3   9   2     2064.47     2273.68    152.63 o 
  -2   9   2     6216.38     5816.06    167.37 o 
  -1   9   2    24385.32    23794.23    383.40 o 
   0   9   2      275.97      138.90     72.94 o 
   1   9   2      181.89       94.61     55.35 o 
   2   9   2     3141.67     3256.51    127.22 o 
   3   9   2     5556.55     5566.64    305.63 o 
   4   9   2      268.71      286.28    135.13 o 
   5   9   2      543.60      510.58    146.11 o 
  -5  10   2       61.33      114.53    150.45 o 
  -4  10   2        1.80      -98.65    132.18 o 
  -3  10   2     1594.73     1850.99    238.40 o 
  -2  10   2      377.63      319.03     76.22 o 
  -1  10   2    13068.47    12833.20    324.06 o 
   0  10   2     6347.73     6018.80    323.36 o 
   1  10   2      618.19      639.17     96.83 o 
   2  10   2      263.51      323.94     72.19 o 
   3  10   2      128.40      150.89    105.21 o 
   4  10   2       12.94      -38.78    135.79 o 
   5  10   2      143.94      141.01    136.50 o 
  -4  11   2      982.96      665.95    195.71 o 
  -3  11   2     2464.11     2373.04    227.92 o 
  -2  11   2    10893.06    10551.11    244.36 o 
  -1  11   2     1543.40     1749.63    143.03 o 
   0  11   2     6050.92     6097.17    193.89 o 
   1  11   2     1323.38     1514.25    119.19 o 
   2  11   2     3966.83     3911.34    180.73 o 
   3  11   2      613.70      449.59    194.81 o 
   4  11   2      748.84      760.42    189.81 o 
  -4  12   2     1711.21     1559.13    260.28 o 
  -3  12   2      149.64      -33.26    152.85 o 
  -2  12   2     1453.69     1790.19    151.01 o 
  -1  12   2      564.89      480.49    109.16 o 
   0  12   2     2154.32     1950.80    136.05 o 
   1  12   2     2705.33     2568.48    158.73 o 
   2  12   2      206.45      215.97     97.84 o 
   3  12   2     1238.10     1219.47    176.65 o 
   4  12   2       80.17      148.21    157.30 o 
  -4  13   2      185.63       19.24    170.82 o 
  -3  13   2      853.88     1041.10    299.30 o 
  -2  13   2     8696.19     7707.09    280.39 o 
  -1  13   2      173.66      295.98    112.40 o 
   0  13   2     2117.35     2222.80    147.22 o 
   1  13   2     5865.11     5692.47    291.84 o 
   2  13   2     2834.20     2926.72    189.57 o 
   3  13   2     1200.02     1249.02    233.14 o 
   4  13   2      118.84      157.38    175.38 o 
  -4  14   2      121.67       51.65    180.96 o 
  -3  14   2       32.86      183.15    210.62 o 
  -2  14   2      664.63      850.17    137.01 o 
  -1  14   2        1.03      -67.41     97.44 o 
   0  14   2    16174.64    16079.55    362.81 o 
   1  14   2     2229.68     2399.39    166.25 o 
   2  14   2     1067.11     1005.21    249.71 o 
   3  14   2     2776.25     2631.36    310.92 o 
   4  14   2      686.41      755.70    568.12 o 
  -4  15   2       68.23     -209.24    209.24 o 
  -3  15   2      182.29      143.59    185.76 o 
  -2  15   2      818.55      759.20    159.74 o 
  -1  15   2      853.52      888.19    147.74 o 
   0  15   2     4449.96     4471.40    227.65 o 
   1  15   2     1458.13     1365.55    167.04 o 
   2  15   2      957.11      884.84    235.56 o 
   3  15   2       19.11      133.79    271.59 o 
   4  15   2       92.17      331.08    205.31 o 
  -3  16   2       93.72      239.21    207.85 o 
  -2  16   2     3959.00     3538.91    739.94 o 
  -1  16   2      765.44     1047.47    165.74 o 
   0  16   2      476.00      537.34    139.74 o 
   1  16   2     3238.14     3049.33    263.75 o 
   2  16   2     1740.92     1674.40    276.94 o 
   3  16   2       83.74      319.81    203.69 o 
  -3  17   2       25.41      -65.24    192.33 o 
  -2  17   2     1614.48     1384.64    278.56 o 
  -1  17   2      725.63     1059.79    200.55 o 
   0  17   2    10919.48    10666.20    552.41 o 
   1  17   2     1956.97     2000.99    203.72 o 
   2  17   2      144.56      159.11    200.28 o 
   3  17   2       33.71       85.53    202.96 o 
  -3  18   2     1266.99      895.14    276.77 o 
  -2  18   2      274.44      525.03    241.71 o 
  -1  18   2      360.85      396.95    139.38 o 
   0  18   2     2806.58     2596.12    237.94 o 
   1  18   2     2699.09     3218.28    290.34 o 
   2  18   2     2633.90     2563.35    343.41 o 
   3  18   2     1669.46     1706.93    763.50 o 
  -2  19   2       33.77      -43.24    246.65 o 
  -1  19   2     4360.36     5072.72    364.86 o 
   0  19   2      164.80      275.17    144.24 o 
   1  19   2     3727.43     4009.07    315.22 o 
   2  19   2      113.02      186.42    186.09 o 
  -1  20   2     1790.88     1612.98    241.42 o 
   0  20   2      440.85      247.05    151.68 o 
   1  20   2       18.18      -70.23    227.25 o 
   0  21   2     1935.85     1953.57    240.10 o 
  -5   0   3      253.75      277.13    166.28 o 
  -3   0   3    20901.04    21230.79    555.13 o 
  -1   0   3    23398.99    22833.66    653.81 o 
   1   0   3    37829.35    36924.62    712.60 o 
   3   0   3        9.89      100.65    131.74 o 
   5   0   3      430.63       11.09    318.70 o 
  -5   1   3      512.34      560.21    127.38 o 
  -4   1   3     2379.72     2383.63    143.87 o 
  -3   1   3      396.97      271.52     66.65 o 
  -2   1   3    30289.27    29975.90    481.58 o 
  -1   1   3    96882.20    95708.27   1014.94 o 
   0   1   3     1539.33     1506.06     38.38 o 
   1   1   3    38532.01    39216.14    446.27 o 
   2   1   3    13147.67    13131.88    380.26 o 
   3   1   3     6689.48     6537.83    277.70 o 
   4   1   3     3219.12     3035.41    171.88 o 
   5   1   3     1194.72      987.63    275.24 o 
  -5   2   3       78.82      246.65    119.49 o 
  -4   2   3       31.21       46.63     76.85 o 
  -3   2   3    11627.42    11325.57    225.11 o 
  -2   2   3      603.70      424.42     52.72 o 
  -1   2   3     2704.92     2896.33    100.71 o 
   0   2   3      462.37      454.66     35.26 o 
   1   2   3    58922.05    59161.86    652.12 o 
   2   2   3      735.64      664.35     47.06 o 
   3   2   3     1679.34     1436.56    180.42 o 
   4   2   3     5779.08     6084.53    249.12 o 
   5   2   3       23.28       75.63    115.60 o 
  -5   3   3      105.56      221.37    121.07 o 
  -4   3   3     2294.79     2248.66    160.94 o 
  -3   3   3      145.51      150.66     60.69 o 
  -2   3   3    25004.07    24055.51    503.81 o 
  -1   3   3      219.93      225.75     33.46 o 
   0   3   3     8317.76     8242.62    139.39 o 
   1   3   3    18340.16    17882.66    205.93 o 
   2   3   3    29364.98    28222.58    483.78 o 
   3   3   3       86.66       24.36     63.24 o 
   4   3   3     1524.78     1507.89    176.07 o 
   5   3   3       16.31       31.34    121.75 o 
  -5   4   3      549.63      655.96    143.94 o 
  -4   4   3       61.62       86.40     82.37 o 
  -3   4   3      786.87      792.44     80.56 o 
  -2   4   3      250.21      293.78     37.18 o 
  -1   4   3    38091.38    38264.65    423.13 o 
   0   4   3    11820.10    11176.42    183.74 o 
   1   4   3    34005.66    32977.23    307.86 o 
   2   4   3      554.74      648.40     43.50 o 
   3   4   3     2284.98     2235.66    105.76 o 
   4   4   3      482.21      424.98     90.98 o 
   5   4   3      137.83      231.80    267.43 o 
  -5   5   3      411.36      591.72    147.94 o 
  -4   5   3     2004.75     2175.17    222.67 o 
  -3   5   3      404.74      401.06     76.09 o 
  -2   5   3    18867.27    18721.66    244.19 o 
  -1   5   3    34511.84    35156.67    400.85 o 
   0   5   3    15850.95    15514.20    244.48 o 
   1   5   3     2729.48     2624.05     71.02 o 
   2   5   3        6.25       40.88     45.92 o 
   3   5   3     2417.02     2387.46     95.55 o 
   4   5   3     3041.50     3136.34    141.43 o 
   5   5   3      813.53     1028.97    613.85 o 
  -5   6   3      245.96      243.81    130.22 o 
  -4   6   3      241.84      307.52    107.78 o 
  -3   6   3    15681.41    15995.47    296.55 o 
  -2   6   3      361.69      333.12     46.49 o 
  -1   6   3     1085.84     1069.68     78.08 o 
   0   6   3     2223.58     2474.43    109.89 o 
   1   6   3    70488.32    70100.69    755.68 o 
   2   6   3      409.29      417.93     63.47 o 
   3   6   3     7545.91     7401.93    156.02 o 
   4   6   3        5.45       44.56     76.31 o 
   5   6   3      653.98      590.29    210.62 o 
  -5   7   3     1388.19     1534.50    177.86 o 
  -4   7   3     1010.20     1017.46    138.97 o 
  -3   7   3      133.67       99.08     69.68 o 
  -2   7   3    21056.21    20472.91    292.06 o 
  -1   7   3    33502.62    33454.32    527.28 o 
   0   7   3    11861.05    11939.05    241.23 o 
   1   7   3     6357.33     6577.76    137.42 o 
   2   7   3     9015.12     9134.50    197.40 o 
   3   7   3     5372.52     5242.57    168.88 o 
   4   7   3      852.85     1000.76    118.80 o 
   5   7   3       49.78     -149.65    149.65 o 
  -5   8   3      825.69      946.72    145.07 o 
  -4   8   3     1142.52     1495.94    158.34 o 
  -3   8   3     5220.30     5446.00    189.48 o 
  -2   8   3       12.66       65.78     51.19 o 
  -1   8   3     9699.53     9711.06    207.47 o 
   0   8   3    19034.71    18256.63    382.33 o 
   1   8   3   118232.74   115241.63   1323.47 o 
   2   8   3     5322.62     5551.80    171.78 o 
   3   8   3    11933.83    11493.94    313.46 o 
   4   8   3      204.25      139.31    130.25 o 
   5   8   3      290.30      330.25    272.98 o 
  -5   9   3      213.84      260.56    130.18 o 
  -4   9   3      309.85      363.01    128.91 o 
  -3   9   3     1651.97     1730.05    139.90 o 
  -2   9   3     6712.10     6596.46    178.20 o 
  -1   9   3    20886.82    19986.13    339.07 o 
   0   9   3     7288.52     7501.89    225.26 o 
   1   9   3      496.12      804.18    238.73 o 
   2   9   3      196.15      265.23     58.26 o 
   3   9   3     5868.03     5703.36    241.20 o 
   4   9   3     1269.77     1203.34    331.17 o 
   5   9   3      361.75      386.97    136.88 o 
  -5  10   3       82.74      -95.87    115.44 o 
  -4  10   3       20.66       36.95    109.79 o 
  -3  10   3      346.78      198.18    115.36 o 
  -2  10   3      199.77      155.19     89.22 o 
  -1  10   3      404.23      528.13     99.48 o 
   0  10   3      475.73      501.87     94.59 o 
   1  10   3      687.12      690.56     86.93 o 
   2  10   3      179.83      140.56     66.45 o 
   3  10   3        2.62      -25.23     93.86 o 
   4  10   3        1.24       50.05    129.72 o 
   5  10   3        1.26     -202.04    254.96 o 
  -4  11   3      429.87      363.47    178.04 o 
  -3  11   3     2415.87     2736.67    309.95 o 
  -2  11   3     4499.56     4550.23    178.56 o 
  -1  11   3      340.02      362.68     97.75 o 
   0  11   3     5055.79     4887.37    262.32 o 
   1  11   3       98.03      104.52     71.69 o 
   2  11   3      418.91      418.22     79.75 o 
   3  11   3       38.18      -42.08    105.21 o 
   4  11   3      328.71       24.65    155.34 o 
  -4  12   3     1752.11     1641.90    257.58 o 
  -3  12   3     3179.30     3128.79    315.48 o 
  -2  12   3     1118.11     1208.63    125.32 o 
  -1  12   3     7982.26     8083.76    272.36 o 
   0  12   3     8295.25     7698.48    232.08 o 
   1  12   3    40993.53    39820.58    751.09 o 
   2  12   3    16033.63    15543.19    333.13 o 
   3  12   3     3084.15     2738.70    278.62 o 
   4  12   3      109.80       51.27    156.77 o 
  -4  13   3      544.81      527.86    198.89 o 
  -3  13   3     2052.76     1870.00    271.86 o 
  -2  13   3      143.14      151.62    106.78 o 
  -1  13   3    32267.93    32094.72    646.84 o 
   0  13   3     1246.24     1170.18    118.52 o 
   1  13   3      129.76       29.03     80.34 o 
   2  13   3      107.83       70.92     78.03 o 
   3  13   3     8453.95     7984.49    627.70 o 
   4  13   3        2.31       79.74    159.70 o 
  -4  14   3       56.92      367.12    206.72 o 
  -3  14   3     5260.42     5570.08    437.89 o 
  -2  14   3      236.10       89.86    101.80 o 
  -1  14   3       40.61       14.94     99.60 o 
   0  14   3        3.48        0.49     80.48 o 
   1  14   3    11010.13    11168.27    302.37 o 
   2  14   3     2283.58     2251.25    201.10 o 
   3  14   3       44.91       -1.15    163.41 o 
   4  14   3       22.41      129.92    178.29 o 
  -4  15   3      115.37      180.85    210.32 o 
  -3  15   3     1039.90     1046.67    247.19 o 
  -2  15   3        6.07       78.60    124.04 o 
  -1  15   3    14507.11    14599.38    417.16 o 
   0  15   3      519.72      492.87    105.95 o 
   1  15   3     1031.65     1185.40    136.52 o 
   2  15   3      719.33      800.32    215.05 o 
   3  15   3     2384.06     2654.55    312.88 o 
   4  15   3        0.09     -152.81    152.81 o 
  -3  16   3       43.54      108.47    203.10 o 
  -2  16   3      181.07      100.46    192.43 o 
  -1  16   3     4826.12     5074.63    368.01 o 
   0  16   3     4006.92     3894.51    255.75 o 
   1  16   3      134.24      241.46    111.15 o 
   2  16   3     1277.90     1119.57    234.39 o 
   3  16   3      133.27      314.92    191.61 o 
  -3  17   3      255.80      164.81    211.48 o 
  -2  17   3       72.58      -25.77    190.47 o 
  -1  17   3     1058.26      937.80    184.49 o 
   0  17   3       79.85      -55.24    159.95 o 
   1  17   3     1654.81     1765.99    197.80 o 
   2  17   3      144.97      -57.39    181.11 o 
   3  17   3     1307.46     1342.88    284.33 o 
  -3  18   3        6.37       51.36    219.39 o 
  -2  18   3      762.23      518.87    233.17 o 
  -1  18   3       88.96       83.61    133.71 o 
   0  18   3       60.35      -70.03    124.82 o 
   1  18   3      421.67      352.25    160.85 o 
   2  18   3      212.41      338.74    202.39 o 
   3  18   3      357.79      356.04    219.45 o 
  -2  19   3        0.15      254.91    201.73 o 
  -1  19   3     2237.79     2256.70    264.49 o 
   0  19   3     1722.09     1573.13    203.39 o 
   1  19   3       50.32      168.18    154.06 o 
   2  19   3      200.30      243.20    206.71 o 
  -1  20   3      898.30      467.50    168.29 o 
   0  20   3      755.58      656.15    172.35 o 
   1  20   3      474.06      193.31    205.95 o 
   0  21   3      558.75      443.07    165.39 o 
  -4   0   4      513.64      364.04    159.35 o 
  -2   0   4    18651.03    17691.64    398.85 o 
   0   0   4    21669.42    21662.34    280.47 o 
   2   0   4    35275.54    34423.91    925.80 o 
   4   0   4     1918.47     1845.70    363.04 o 
  -5   1   4      290.10      315.93    160.74 o 
  -4   1   4     3606.51     3832.37    166.43 o 
  -3   1   4       41.61       34.46     59.54 o 
  -2   1   4    23962.90    23528.42    307.76 o 
  -1   1   4     5670.61     5609.86    133.30 o 
   0   1   4      360.46      461.39     29.59 o 
   1   1   4      127.55       81.08     33.65 o 
   2   1   4    13607.39    13281.41    295.80 o 
   3   1   4     7103.70     7434.61    290.46 o 
   4   1   4      362.05      322.10    180.88 o 
   5   1   4        0.14     -268.82    268.82 o 
  -5   2   4     1110.25     1169.76    164.57 o 
  -4   2   4      181.99      308.01     89.11 o 
  -3   2   4     4971.86     4746.29    145.71 o 
  -2   2   4     4090.56     4212.91    107.83 o 
  -1   2   4    54961.35    54099.04    641.05 o 
   0   2   4        9.87       19.95     22.87 o 
   1   2   4   266696.63   261755.98   2512.16 o 
   2   2   4       44.62       48.31     41.27 o 
   3   2   4     3432.11     3096.93    243.82 o 
   4   2   4       32.25      100.55     87.21 o 
   5   2   4     1202.15      782.68    285.45 o 
  -5   3   4      634.72      697.50    193.99 o 
  -4   3   4     1068.10     1223.87    137.02 o 
  -3   3   4      647.13      660.18     78.14 o 
  -2   3   4    10876.22    10935.63    186.32 o 
  -1   3   4    35836.33    36115.98    422.63 o 
   0   3   4      231.98      276.88     35.36 o 
   1   3   4    20917.72    20673.51    248.62 o 
   2   3   4      662.36      598.10     55.69 o 
   3   3   4    22899.59    23389.80    644.23 o 
   4   3   4     1152.38     1146.30    140.88 o 
   5   3   4      240.24       20.60    235.53 o 
  -5   4   4      198.50      210.62    134.83 o 
  -4   4   4     1129.01     1118.31    117.51 o 
  -3   4   4     7233.46     7404.00    209.62 o 
  -2   4   4    16866.68    16916.39    236.28 o 
  -1   4   4     8826.92     8743.31    148.37 o 
   0   4   4     4032.16     4034.05    132.41 o 
   1   4   4    21509.90    20148.41    272.05 o 
   2   4   4    18104.74    17372.58    214.83 o 
   3   4   4      737.96      628.74    114.80 o 
   4   4   4     3271.74     3089.65    239.63 o 
   5   4   4      367.67      834.17    299.30 o 
  -5   5   4      282.87      409.53    139.09 o 
  -4   5   4     5600.47     6076.25    235.27 o 
  -3   5   4     4950.80     4940.43    171.65 o 
  -2   5   4     5050.68     5049.97    143.33 o 
  -1   5   4   120764.92   119510.42   1299.11 o 
   0   5   4    18859.29    19014.77    286.29 o 
   1   5   4    15242.02    15844.42    202.58 o 
   2   5   4    10865.99    10825.18    178.50 o 
   3   5   4     8114.73     8190.49    149.21 o 
   4   5   4       28.11       75.39     90.28 o 
   5   5   4      496.23     1154.05    511.31 o 
  -5   6   4       48.73       54.05    302.07 o 
  -4   6   4      214.55      186.28     97.58 o 
  -3   6   4     7267.27     7170.02    236.40 o 
  -2   6   4     5879.01     5832.20    186.44 o 
  -1   6   4    30193.67    30288.86    393.73 o 
   0   6   4     7767.56     7621.59    162.71 o 
   1   6   4      399.01      324.97     44.88 o 
   2   6   4       70.91       55.52     43.22 o 
   3   6   4      127.21      119.94     54.92 o 
   4   6   4       36.78       69.50    137.60 o 
   5   6   4       71.23       16.63    160.74 o 
  -5   7   4       65.34      126.33    108.93 o 
  -4   7   4       83.49      -91.79     91.79 o 
  -3   7   4      311.73      304.32     97.60 o 
  -2   7   4     3588.25     3683.90    146.99 o 
  -1   7   4     2012.06     1971.96    112.67 o 
   0   7   4     3681.98     3400.73    129.49 o 
   1   7   4    19100.26    19279.51    268.02 o 
   2   7   4     1192.52     1138.31     74.47 o 
   3   7   4     1211.71     1223.24     97.34 o 
   4   7   4     1098.83     1297.85    118.64 o 
   5   7   4      179.28       83.14    166.28 o 
  -5   8   4        0.80       49.36    138.60 o 
  -4   8   4      612.01      799.85    139.32 o 
  -3   8   4     1922.70     1959.80    127.10 o 
  -2   8   4      643.49      644.31     75.56 o 
  -1   8   4       64.64       88.81     60.25 o 
   0   8   4     5049.39     4995.65    187.63 o 
   1   8   4     2694.97     2715.63    100.03 o 
   2   8   4    10627.03    10488.33    225.99 o 
   3   8   4      865.04     1205.04    205.46 o 
   4   8   4      772.80      644.34    138.38 o 
   5   8   4      455.71      171.82    199.54 o 
  -5   9   4      219.91      139.28    127.87 o 
  -4   9   4      221.58      289.29    123.39 o 
  -3   9   4     2875.23     3032.59    173.63 o 
  -2   9   4     1194.91     1292.29     97.50 o 
  -1   9   4    60808.38    60495.49    801.84 o 
   0   9   4     5625.48     5611.18    235.24 o 
   1   9   4    12727.48    13072.05    234.31 o 
   2   9   4     2045.22     2143.58    104.62 o 
   3   9   4     8850.59     8463.78    432.39 o 
   4   9   4      377.60      211.00    128.98 o 
   5   9   4      581.55      453.92    132.13 o 
  -5  10   4       61.58      175.90    137.37 o 
  -4  10   4       99.05       41.57    120.00 o 
  -3  10   4     7803.56     7559.90    302.85 o 
  -2  10   4     1573.27     1671.10    116.20 o 
  -1  10   4     9901.50     9636.43    239.10 o 
   0  10   4      987.44      750.48    122.45 o 
   1  10   4    14438.84    14300.64    315.59 o 
   2  10   4     1089.61      984.78     85.42 o 
   3  10   4      835.20      904.97    242.05 o 
   4  10   4       85.44     -117.09    117.09 o 
   5  10   4      571.28      602.15    154.15 o 
  -4  11   4      506.21      581.79    189.96 o 
  -3  11   4      633.18      966.00    178.93 o 
  -2  11   4     4880.77     5056.38    183.88 o 
  -1  11   4    23072.42    22167.25    474.96 o 
   0  11   4     6279.35     6004.22    230.10 o 
   1  11   4     6618.94     6942.85    216.62 o 
   2  11   4     1008.29      874.64     92.23 o 
   3  11   4     1421.71     1284.86    169.47 o 
   4  11   4     1515.99     1366.11    217.49 o 
  -4  12   4      125.45      351.25    185.85 o 
  -3  12   4     4541.21     5158.22    424.77 o 
  -2  12   4        5.77      -26.65     84.20 o 
  -1  12   4        8.55      153.84     92.18 o 
   0  12   4       44.25       75.77     79.82 o 
   1  12   4    16962.92    16399.24    357.97 o 
   2  12   4        7.53      110.20     71.43 o 
   3  12   4     3393.58     3111.58    290.76 o 
   4  12   4      668.99      887.36    202.47 o 
  -4  13   4      119.01      -12.35    173.02 o 
  -3  13   4        1.13     -106.73    158.58 o 
  -2  13   4      455.26      480.11    106.03 o 
  -1  13   4      836.72      881.33    137.35 o 
   0  13   4     2439.86     2327.79    157.58 o 
   1  13   4      124.17       53.01     81.70 o 
   2  13   4      558.54      371.62     88.80 o 
   3  13   4      294.81      243.21    179.14 o 
   4  13   4        0.06      393.47    171.91 o 
  -4  14   4        2.88      366.91    205.90 o 
  -3  14   4     1725.32     2072.99    503.00 o 
  -2  14   4     1143.35     1258.03    156.58 o 
  -1  14   4     6743.06     6925.88    286.71 o 
   0  14   4      278.54      314.14     99.78 o 
   1  14   4     1707.83     1724.54    149.74 o 
   2  14   4       79.62       22.94    148.95 o 
   3  14   4       89.02      -72.68    155.56 o 
   4  14   4       17.14      145.31    183.03 o 
  -4  15   4      423.90      497.61    228.87 o 
  -3  15   4      635.90      750.07    229.65 o 
  -2  15   4     2235.30     2297.69    223.49 o 
  -1  15   4     4588.96     4728.56    272.30 o 
   0  15   4     1294.84     1301.80    141.24 o 
   1  15   4     3934.66     3998.83    214.15 o 
   2  15   4      620.44      301.31    172.22 o 
   3  15   4       48.98      318.87    303.46 o 
   4  15   4      631.93      577.36    218.99 o 
  -3  16   4     3511.89     3544.57    920.08 o 
  -2  16   4      432.51      531.75    158.43 o 
  -1  16   4      404.92      339.90    133.56 o 
   0  16   4     3275.31     3188.25    199.99 o 
   1  16   4     8587.49     8044.84    379.92 o 
   2  16   4      185.24      898.60    232.79 o 
   3  16   4     1661.01     1648.02    302.07 o 
  -3  17   4      389.97      411.83    222.91 o 
  -2  17   4     1665.43     1563.03    290.17 o 
  -1  17   4     2628.78     2620.79    228.21 o 
   0  17   4      332.07      278.41    139.87 o 
   1  17   4        0.07      -34.35    112.69 o 
   2  17   4     1848.70     1452.06    415.70 o 
   3  17   4     1119.75      905.37    255.28 o 
  -3  18   4       62.88      381.09    257.69 o 
  -2  18   4      244.58      -31.77    196.76 o 
  -1  18   4     2519.99     2268.78    226.32 o 
   0  18   4     3748.52     3369.71    259.79 o 
   1  18   4     4965.94     5150.80    360.17 o 
   2  18   4     1155.73      911.04    249.03 o 
  -2  19   4       34.30      398.27    227.29 o 
  -1  19   4     1015.10     1113.85    198.85 o 
   0  19   4       25.24      -12.30    124.52 o 
   1  19   4      936.05      975.62    265.45 o 
   2  19   4        0.52     -167.98    181.46 o 
  -1  20   4      923.53     1165.64    228.86 o 
   0  20   4      479.77      715.42    174.41 o 
   1  20   4       93.11      126.65    202.42 o 
   0  21   4      231.42      185.13    171.34 o 
  -5   0   5        0.51      205.08    163.51 o 
  -3   0   5    10753.91    11307.36    354.99 o 
  -1   0   5    39479.54    40283.29    554.76 o 
   1   0   5    71293.60    71983.88   1110.13 o 
   3   0   5      375.79      469.92    161.59 o 
   5   0   5     1334.91      986.59    412.93 o 
  -5   1   5      318.48      410.99    174.59 o 
  -4   1   5      111.66      115.83     84.24 o 
  -3   1   5     9068.14     8853.02    249.23 o 
  -2   1   5      194.96      201.78     36.18 o 
  -1   1   5   266677.59   268410.44   2802.71 o 
   0   1   5       13.54       67.21     21.76 o 
   1   1   5     4203.98     4330.73    100.02 o 
   2   1   5        1.27       44.48     45.85 o 
   3   1   5    23139.61    23457.78    553.93 o 
   4   1   5      966.27     1139.83    231.01 o 
   5   1   5      782.79      565.35    271.59 o 
  -5   2   5      348.03      525.17    137.17 o 
  -4   2   5     3790.21     4095.47    200.03 o 
  -3   2   5     3608.24     3798.88    135.63 o 
  -2   2   5     4914.72     5178.84    152.50 o 
  -1   2   5     7184.68     7333.72    135.55 o 
   0   2   5    83437.00    84982.67    876.47 o 
   1   2   5    46667.45    46460.83    464.13 o 
   2   2   5    23495.39    22923.63    482.53 o 
   3   2   5     1340.30     1224.78    180.75 o 
   4   2   5     1021.22     1025.31    118.93 o 
   5   2   5      359.81      -68.14    320.09 o 
  -5   3   5        9.42       77.60    117.58 o 
  -4   3   5     1110.72      980.09    127.89 o 
  -3   3   5     3318.85     3280.81    133.87 o 
  -2   3   5      593.70      512.60     50.61 o 
  -1   3   5    23682.32    23754.18    320.62 o 
   0   3   5     8063.09     8404.85    139.82 o 
   1   3   5    11059.47    11261.78    154.06 o 
   2   3   5    13818.52    13697.04    215.75 o 
   3   3   5        2.83       14.96    153.90 o 
   4   3   5      700.04      503.93    174.51 o 
   5   3   5       39.79     -446.18    446.18 o 
  -5   4   5      101.11      198.18    128.34 o 
  -4   4   5       39.22      -37.21     85.68 o 
  -3   4   5     3526.86     3366.51    167.60 o 
  -2   4   5     7201.49     7005.27    147.38 o 
  -1   4   5     9706.49     9804.89    162.99 o 
   0   4   5     5809.50     5770.80    120.72 o 
   1   4   5       95.28       87.14     24.75 o 
   2   4   5     6987.66     6911.59    157.75 o 
   3   4   5       83.31       80.00     55.00 o 
   4   4   5     1425.81      960.75    223.09 o 
   5   4   5       19.50      -77.01    244.82 o 
  -5   5   5      199.14      241.90    137.01 o 
  -4   5   5     4527.72     4333.80    221.55 o 
  -3   5   5     4817.55     4654.04    281.89 o 
  -2   5   5    18414.90    19152.74    296.24 o 
  -1   5   5    77559.65    77128.22    927.29 o 
   0   5   5     2219.43     2369.82     87.00 o 
   1   5   5    17340.62    17538.80    226.98 o 
   2   5   5    12529.94    12394.09    195.93 o 
   3   5   5     8189.99     8071.16    186.61 o 
   4   5   5      194.99        4.22     80.43 o 
   5   5   5     1547.95     1678.00    204.51 o 
  -5   6   5      719.37      530.44    157.67 o 
  -4   6   5     2235.36     2271.95    262.46 o 
  -3   6   5     9585.63     9766.47    291.67 o 
  -2   6   5     9664.53     9652.89    226.19 o 
  -1   6   5       97.37       46.42     59.80 o 
   0   6   5     1691.84     1667.48     85.93 o 
   1   6   5    76372.85    76550.23    828.08 o 
   2   6   5    20646.03    19892.75    280.76 o 
   3   6   5     2895.90     2909.19    129.56 o 
   4   6   5     2625.44     2578.58    155.16 o 
   5   6   5      322.55     1072.27    547.34 o 
  -5   7   5      267.81      346.87    127.10 o 
  -4   7   5      107.76      152.88    165.37 o 
  -3   7   5      238.40      119.03     71.95 o 
  -2   7   5      137.15      147.83     66.59 o 
  -1   7   5      420.83      586.74     75.73 o 
   0   7   5     7002.33     7001.56    183.86 o 
   1   7   5     6594.03     6345.47    135.05 o 
   2   7   5      774.97      748.32     80.79 o 
   3   7   5     6792.26     6813.21    186.82 o 
   4   7   5        0.55      -85.91     90.70 o 
   5   7   5       63.69       11.09    180.14 o 
  -5   8   5      169.54      149.21    182.35 o 
  -4   8   5      586.86      580.23    133.10 o 
  -3   8   5       24.18        4.73     73.08 o 
  -2   8   5      208.95      425.19    149.85 o 
  -1   8   5    29386.19    31052.42    511.80 o 
   0   8   5      430.50      504.98     89.46 o 
   1   8   5    25485.62    25797.48    342.06 o 
   2   8   5     3660.08     3892.13    136.60 o 
   3   8   5        6.95      -26.19     77.83 o 
   4   8   5        2.14       81.83    104.17 o 
   5   8   5      501.68      351.96    210.62 o 
  -5   9   5       36.99      212.19    131.92 o 
  -4   9   5     4407.69     4764.85    293.07 o 
  -3   9   5       89.11        5.19    103.33 o 
  -2   9   5     8468.63     8451.00    220.21 o 
  -1   9   5     4503.10     4384.93    203.20 o 
   0   9   5     8692.49     9011.37    300.62 o 
   1   9   5    16535.20    16528.96    274.13 o 
   2   9   5     3416.45     3584.18    153.42 o 
   3   9   5      768.74      744.84    138.08 o 
   4   9   5      105.72        1.79    118.45 o 
   5   9   5       57.89      332.56    221.71 o 
  -5  10   5       90.59       49.23    127.30 o 
  -4  10   5      389.36      481.33    143.65 o 
  -3  10   5     1307.26     1595.42    147.23 o 
  -2  10   5    20513.79    20615.40    380.77 o 
  -1  10   5     2983.49     2867.03    167.12 o 
   0  10   5      118.03       97.71     92.97 o 
   1  10   5     8110.24     7931.74    236.10 o 
   2  10   5    31888.71    31600.94    504.84 o 
   3  10   5      863.67     1042.70    148.32 o 
   4  10   5     3448.59     3458.96    302.07 o 
   5  10   5       65.98       98.53    121.99 o 
  -4  11   5     2170.46     2323.64    806.46 o 
  -3  11   5     4856.49     4938.74    326.77 o 
  -2  11   5      512.27      463.67     92.13 o 
  -1  11   5      833.98      904.35    138.00 o 
   0  11   5    26645.62    26156.53    629.41 o 
   1  11   5     2985.47     2843.47    161.79 o 
   2  11   5     3928.49     4191.83    152.80 o 
   3  11   5       41.87      129.11    117.69 o 
   4  11   5      230.71      164.00    153.88 o 
  -4  12   5      100.76     -143.20    157.74 o 
  -3  12   5       97.94      154.45    169.36 o 
  -2  12   5     4015.26     4208.96    209.03 o 
  -1  12   5     1628.27     1823.00    158.91 o 
   0  12   5    10275.48    10031.90    378.89 o 
   1  12   5     7224.90     7065.14    231.42 o 
   2  12   5        0.24      -63.40     63.40 o 
   3  12   5       12.43       42.15    199.54 o 
   4  12   5      183.02      -17.50    148.31 o 
  -4  13   5        0.96     -142.72    174.41 o 
  -3  13   5      163.80       88.74    175.38 o 
  -2  13   5       16.95       42.09     94.48 o 
  -1  13   5      540.06      430.97    116.40 o 
   0  13   5     1572.66     1540.81    138.81 o 
   1  13   5     1793.42     1616.41    143.05 o 
   2  13   5        5.48       -2.80    107.60 o 
   3  13   5     2772.40     2337.73    533.48 o 
   4  13   5       68.26       24.10    158.58 o 
  -4  14   5      939.69      636.41    338.10 o 
  -3  14   5       25.43     -135.92    173.88 o 
  -2  14   5      160.90      223.01    114.95 o 
  -1  14   5      926.97     1208.67    156.66 o 
   0  14   5     4980.82     5388.38    307.99 o 
   1  14   5        3.46      -79.22     79.22 o 
   2  14   5     8681.65     7948.84    357.49 o 
   3  14   5      620.74      369.73    189.84 o 
   4  14   5      514.54      674.60    257.73 o 
  -4  15   5      101.60      511.62    304.85 o 
  -3  15   5     4440.23     4482.52    708.07 o 
  -2  15   5     1810.46     1906.64    216.65 o 
  -1  15   5     7208.22     7441.78    311.82 o 
   0  15   5     8267.38     8346.70    273.53 o 
   1  15   5      161.72       51.92     93.00 o 
   2  15   5      349.43      370.43    199.42 o 
   3  15   5     1192.18     1378.14    255.02 o 
   4  15   5     1043.64     1236.90    254.73 o 
  -3  16   5      311.19      536.58    382.44 o 
  -2  16   5     2256.29     2719.82    359.65 o 
  -1  16   5     1926.65     1467.17    179.45 o 
   0  16   5     1464.55     1394.53    148.87 o 
   1  16   5     2448.15     2598.84    285.38 o 
   2  16   5      445.36      269.99    189.75 o 
   3  16   5        0.14     -111.20    165.43 o 
  -3  17   5      305.97      158.08    217.74 o 
  -2  17   5      335.41      146.53    198.41 o 
  -1  17   5      536.58      488.96    139.60 o 
   0  17   5     2872.91     3247.12    245.43 o 
   1  17   5      340.11      360.16    172.00 o 
   2  17   5      798.71      569.51    221.44 o 
   3  17   5       50.83       56.29    192.33 o 
  -2  18   5      337.75      117.56    248.03 o 
  -1  18   5      254.06      434.50    147.84 o 
   0  18   5     4371.83     4646.89    395.79 o 
   1  18   5      681.19      704.99    177.41 o 
   2  18   5      674.20      388.20    479.44 o 
  -2  19   5     2881.41     2706.82    380.26 o 
  -1  19   5     2679.12     2904.45    260.29 o 
   0  19   5     1262.72     1168.03    179.73 o 
   1  19   5      275.24      442.41    215.73 o 
   2  19   5      339.23       21.57    202.25 o 
  -1  20   5       65.12      110.74    162.74 o 
   0  20   5      527.01      880.76    251.45 o 
   1  20   5     1628.80     1633.59    318.27 o 
  -4   0   6     7950.89     7814.95    367.20 o 
  -2   0   6    43047.68    41267.02    735.09 o 
   0   0   6    24773.30    25726.76    343.38 o 
   2   0   6   104507.51   101847.37   1868.49 o 
   4   0   6     5567.87     4805.48    526.55 o 
  -5   1   6       76.62      261.02    295.15 o 
  -4   1   6     6063.14     6176.43    206.66 o 
  -3   1   6     8725.74     8870.54    249.57 o 
  -2   1   6       74.91        8.32     39.68 o 
  -1   1   6    28844.53    29489.70    356.15 o 
   0   1   6    51636.22    52284.94    523.78 o 
   1   1   6      188.28      152.11     33.88 o 
   2   1   6      738.40      732.24     67.56 o 
   3   1   6      853.67      896.32    136.80 o 
   4   1   6     3522.77     2994.29    313.08 o 
   5   1   6       48.97     -211.10    211.10 o 
  -5   2   6      140.51      274.23    196.76 o 
  -4   2   6       16.54      -83.78     83.78 o 
  -3   2   6     1793.20     1596.55    100.09 o 
  -2   2   6     4401.38     4118.08    117.12 o 
  -1   2   6     8329.13     8545.58    153.05 o 
   0   2   6    13404.35    13890.46    182.21 o 
   1   2   6    14554.31    14516.51    194.22 o 
   2   2   6     3555.91     3233.60    112.75 o 
   3   2   6     3236.98     2921.47    225.75 o 
   4   2   6     2284.82     1999.78    274.90 o 
   5   2   6      324.75     -211.80    211.80 o 
  -5   3   6      138.38       33.93    157.97 o 
  -4   3   6       45.02       -9.46    122.42 o 
  -3   3   6     4094.68     4310.80    216.80 o 
  -2   3   6      386.16      478.80     65.97 o 
  -1   3   6     3055.17     2901.52     91.41 o 
   0   3   6    12811.12    12533.41    176.66 o 
   1   3   6     7943.89     8293.83    133.81 o 
   2   3   6    28031.93    28377.67    376.90 o 
   3   3   6     1094.84      926.69    110.47 o 
   4   3   6        3.93     -115.38    313.16 o 
   5   3   6      181.97     -210.69    210.69 o 
  -5   4   6      148.52      304.96    141.05 o 
  -4   4   6     2541.64     2816.71    331.58 o 
  -3   4   6       19.10      -27.24     69.18 o 
  -2   4   6        6.07      -18.24     39.07 o 
  -1   4   6      309.70      330.49     44.92 o 
   0   4   6    42747.16    43031.89    516.21 o 
   1   4   6     9738.01     9333.78    201.41 o 
   2   4   6    53562.59    53710.78    593.72 o 
   3   4   6      248.77      219.62     95.10 o 
   4   4   6      820.63      523.58    147.65 o 
   5   4   6     1754.72     1805.67    310.30 o 
  -5   5   6      326.01      277.97    148.27 o 
  -4   5   6     1580.53     1813.07    164.15 o 
  -3   5   6    15326.87    15801.97    375.17 o 
  -2   5   6      134.70      187.69     60.78 o 
  -1   5   6    37671.54    37556.65    576.47 o 
   0   5   6    19241.73    18650.38    269.77 o 
   1   5   6      338.24      397.61     42.18 o 
   2   5   6     1222.19     1263.29     72.16 o 
   3   5   6     7822.40     7896.12    239.93 o 
   4   5   6     3185.84     3577.09    272.26 o 
   5   5   6      670.20      597.35    213.30 o 
  -5   6   6      131.45      264.66    115.99 o 
  -4   6   6        9.09       -2.19     94.32 o 
  -3   6   6      875.80      890.26    111.72 o 
  -2   6   6    23191.69    22930.33    399.71 o 
  -1   6   6    13943.66    13907.32    302.84 o 
   0   6   6     7055.46     7228.35    153.39 o 
   1   6   6     4828.26     4901.04    131.19 o 
   2   6   6    14014.03    13751.61    220.67 o 
   3   6   6     2730.94     2869.02    128.07 o 
   4   6   6      265.77      213.00     96.61 o 
   5   6   6      457.42      484.98    193.99 o 
  -5   7   6       10.53       44.85    146.85 o 
  -4   7   6     3887.16     4126.71    431.07 o 
  -3   7   6     4730.27     4628.59    172.99 o 
  -2   7   6      454.67      547.45     96.04 o 
  -1   7   6     9857.49    10152.77    310.05 o 
   0   7   6    84082.14    83410.13   1301.54 o 
   1   7   6     1300.39     1398.20     73.39 o 
   2   7   6    13152.22    12929.24    236.08 o 
   3   7   6     1918.82     2049.83    142.26 o 
   4   7   6     1037.34     1335.48    225.94 o 
   5   7   6       17.78       63.74    182.91 o 
  -5   8   6       25.70      -13.77    121.19 o 
  -4   8   6     1231.55     1335.61    164.18 o 
  -3   8   6       25.56      146.21     59.61 o 
  -2   8   6    27303.85    27340.96    443.87 o 
  -1   8   6     2364.30     2228.56    127.98 o 
   0   8   6    61213.10    61708.66   1011.27 o 
   1   8   6      624.89      644.15     65.60 o 
   2   8   6     1148.04     1105.84     90.55 o 
   3   8   6        4.55       45.99     93.47 o 
   4   8   6      159.51      174.68    107.99 o 
   5   8   6       12.98      -83.14    177.36 o 
  -5   9   6        8.02     -112.77    112.77 o 
  -4   9   6      845.00     1018.50    219.81 o 
  -3   9   6     3227.98     3203.63    171.45 o 
  -2   9   6     4699.57     4611.23    183.84 o 
  -1   9   6    34623.41    35466.07    646.41 o 
   0   9   6     6320.06     6572.73    256.11 o 
   1   9   6     2159.04     2430.53    219.22 o 
   2   9   6    13549.81    13682.08    369.55 o 
   3   9   6     2961.67     3307.93    276.13 o 
   4   9   6      327.30      125.15    122.18 o 
   5   9   6      609.26      382.44    221.71 o 
  -5  10   6        1.22       -4.23    126.66 o 
  -4  10   6        1.08       37.72    118.23 o 
  -3  10   6      573.30      439.10    179.21 o 
  -2  10   6      190.48      283.46     82.60 o 
  -1  10   6    10173.99    10781.62    296.00 o 
   0  10   6     2393.71     2422.18    189.51 o 
   1  10   6     9868.29    10047.00    261.85 o 
   2  10   6      148.98       86.84     84.32 o 
   3  10   6      288.19      342.82    117.85 o 
   4  10   6      556.99      335.92    196.76 o 
   5  10   6      628.67      521.91    124.07 o 
  -4  11   6      169.26      133.69    131.95 o 
  -3  11   6     5352.11     5231.90    389.02 o 
  -2  11   6     3992.38     4079.31    184.10 o 
  -1  11   6     8411.60     8544.58    267.73 o 
   0  11   6    12791.35    11996.48    581.87 o 
   1  11   6     2089.10     2033.49    145.25 o 
   2  11   6     1525.99     1424.36    120.27 o 
   3  11   6     6077.37     6344.10    300.30 o 
   4  11   6      822.75      690.09    176.24 o 
  -4  12   6      484.02      877.15    229.05 o 
  -3  12   6      351.81      416.76    162.59 o 
  -2  12   6     3874.63     3948.13    211.83 o 
  -1  12   6     7292.60     6996.42    264.22 o 
   0  12   6    15602.26    15859.14    471.14 o 
   1  12   6     6581.65     6755.23    257.17 o 
   2  12   6      360.14      347.40     89.18 o 
   3  12   6       54.12        6.98    144.97 o 
   4  12   6        0.12      126.29    149.67 o 
  -4  13   6     1836.18     2212.38    300.85 o 
  -3  13   6      187.29      -13.12    173.09 o 
  -2  13   6     8476.32     8422.94    270.13 o 
  -1  13   6     6673.00     6716.14    424.01 o 
   0  13   6     4750.87     5201.51    229.86 o 
   1  13   6     5606.67     5360.35    227.56 o 
   2  13   6     4967.11     5519.83    325.54 o 
   3  13   6      161.98      507.52    223.09 o 
   4  13   6       24.15      -55.84    142.89 o 
  -4  14   6       16.51       41.79    187.82 o 
  -3  14   6      222.15      -50.70    184.19 o 
  -2  14   6     6610.19     6971.38    296.82 o 
  -1  14   6     1295.51     1265.81    157.29 o 
   0  14   6     5574.43     5870.98    375.09 o 
   1  14   6     2530.42     2373.43    171.19 o 
   2  14   6     4547.55     4362.95    305.42 o 
   3  14   6       57.59       63.23    158.40 o 
   4  14   6     1779.86     1544.72    300.69 o 
  -4  15   6      441.84      307.18    228.24 o 
  -3  15   6      937.55     1031.14    261.19 o 
  -2  15   6     1366.13     1603.20    206.08 o 
  -1  15   6     4056.14     4182.69    257.23 o 
   0  15   6      564.41      656.92    117.79 o 
   1  15   6       12.13      101.03    131.51 o 
   2  15   6     2275.46     2457.16    415.20 o 
   3  15   6     1555.15     1555.45    260.69 o 
  -3  16   6     1282.78     1421.61    321.47 o 
  -2  16   6     1347.01     1713.81    250.73 o 
  -1  16   6      898.67      942.68    162.59 o 
   0  16   6      397.50      322.32    109.98 o 
   1  16   6     7152.65     7209.98    431.95 o 
   2  16   6     2154.27     2171.16    244.77 o 
   3  16   6      209.22      135.01    184.39 o 
  -3  17   6       38.27     -105.73    207.37 o 
  -2  17   6      982.49      980.14    354.73 o 
  -1  17   6       13.68       53.36    126.40 o 
   0  17   6      655.67      649.97    240.00 o 
   1  17   6     1963.94     1301.28    217.23 o 
   2  17   6       57.16      154.12    188.91 o 
   3  17   6      276.33      346.19    207.37 o 
  -2  18   6      711.24      874.39    269.08 o 
  -1  18   6      553.77      729.54    163.24 o 
   0  18   6       85.13       29.16    129.87 o 
   1  18   6       78.84      -38.21    132.87 o 
   2  18   6      798.27      708.92    246.03 o 
  -2  19   6      618.72      743.56    274.36 o 
  -1  19   6      310.73      274.56    142.92 o 
   0  19   6      222.60      138.54    141.78 o 
   1  19   6      586.65      369.00    213.07 o 
   2  19   6       92.99      115.40    190.87 o 
  -1  20   6       63.51      448.35    268.98 o 
   0  20   6        3.89       85.18    148.98 o 
   1  20   6     1054.90     1387.67    734.40 o 
  -5   0   7      658.53      706.69    218.93 o 
  -3   0   7     8364.59     8553.22    215.13 o 
  -1   0   7    22691.21    22266.91    342.28 o 
   1   0   7       25.85       16.04     32.94 o 
   3   0   7     9753.79    10436.67    557.04 o 
   5   0   7     1471.24      870.20    399.07 o 
  -5   1   7      636.22      541.93    145.57 o 
  -4   1   7     1671.28     1637.10    140.80 o 
  -3   1   7     3610.17     3567.78    128.10 o 
  -2   1   7     1332.23     1259.28     78.71 o 
  -1   1   7      214.00      271.31     37.72 o 
   0   1   7   102650.26   104561.69    973.63 o 
   1   1   7     1677.53     1729.73     59.27 o 
   2   1   7    15540.25    15213.55    272.30 o 
   3   1   7     2225.87     2225.68    186.24 o 
   4   1   7     1248.23     1215.37    272.98 o 
   5   1   7      155.95     -209.43    209.43 o 
  -5   2   7       49.53       67.05    120.50 o 
  -4   2   7      151.04      229.10    162.87 o 
  -3   2   7      433.83      506.61    155.34 o 
  -2   2   7    66640.49    67493.39    995.90 o 
  -1   2   7     1463.70     1517.65     67.27 o 
   0   2   7    61374.32    61477.33    653.38 o 
   1   2   7      224.21      267.65     37.86 o 
   2   2   7     1201.54     1224.85     64.03 o 
   3   2   7       39.55       27.06    103.32 o 
   4   2   7     2234.00     1715.03    261.60 o 
   5   2   7       81.55     -286.83    286.83 o 
  -5   3   7      167.43       80.39    127.45 o 
  -4   3   7     6315.89     6659.75    291.92 o 
  -3   3   7     4334.27     4844.66    348.01 o 
  -2   3   7     5369.77     5071.86    189.47 o 
  -1   3   7    17260.10    17065.38    257.42 o 
   0   3   7   252764.23   250345.48   2525.13 o 
   1   3   7     3818.87     4003.86     95.47 o 
   2   3   7    34967.14    35046.20    451.77 o 
   3   3   7      199.66      176.20     86.80 o 
   4   3   7     2743.13     2271.49    292.13 o 
   5   3   7      211.95     -177.02    478.05 o 
  -5   4   7      250.29      260.84    297.92 o 
  -4   4   7      625.31      718.59    181.78 o 
  -3   4   7     2900.98     3166.23    166.98 o 
  -2   4   7    48040.73    46823.89    850.29 o 
  -1   4   7    15288.41    15412.68    246.90 o 
   0   4   7     7133.70     7053.22    140.29 o 
   1   4   7     3046.66     2979.90    121.98 o 
   2   4   7    62376.71    62721.54    743.48 o 
   3   4   7     4459.38     4715.97    331.77 o 
   4   4   7     3929.59     3882.63    540.41 o 
   5   4   7     1184.92     1074.27    389.37 o 
  -5   5   7      129.94      -42.87    199.54 o 
  -4   5   7     2909.05     3270.16    211.33 o 
  -3   5   7     3140.40     2947.91    166.42 o 
  -2   5   7     5602.60     5727.76    164.87 o 
  -1   5   7     4744.80     4876.63    166.41 o 
   0   5   7     3501.29     3381.93    102.23 o 
   1   5   7      104.43       57.28     33.44 o 
   2   5   7     1085.69     1144.37     85.97 o 
   3   5   7     3192.36     3083.98    155.47 o 
   4   5   7     1186.11     1377.35    410.16 o 
   5   5   7        9.64      106.90    120.57 o 
  -5   6   7       60.26      137.43    118.25 o 
  -4   6   7     1024.92      979.01    142.91 o 
  -3   6   7      177.24      288.31     66.46 o 
  -2   6   7      843.38      827.49     88.62 o 
  -1   6   7      764.74      756.63     88.42 o 
   0   6   7    20527.44    20876.84    305.82 o 
   1   6   7     1839.43     1783.32     76.54 o 
   2   6   7     6342.64     6078.71    160.21 o 
   3   6   7      204.78      220.06     60.39 o 
   4   6   7      442.34      381.04    155.52 o 
   5   6   7        4.37       -7.30    365.38 o 
  -5   7   7      171.66      -32.03    109.62 o 
  -4   7   7      378.16      567.22    128.24 o 
  -3   7   7     3859.25     3694.83    137.40 o 
  -2   7   7     1914.88     1692.15    118.31 o 
  -1   7   7     9605.58     9247.70    300.12 o 
   0   7   7    22070.76    22804.12    414.95 o 
   1   7   7     2332.98     2494.73    130.89 o 
   2   7   7     5094.26     5271.57    188.41 o 
   3   7   7      178.93      199.98     67.68 o 
   4   7   7      112.38       13.24    241.54 o 
   5   7   7       36.81      135.79    180.14 o 
  -5   8   7       14.84       72.87    120.49 o 
  -4   8   7       20.30      -19.95    107.13 o 
  -3   8   7     1451.47     1267.80     93.74 o 
  -2   8   7    12778.45    13272.78    362.10 o 
  -1   8   7     2624.77     2717.69    187.90 o 
   0   8   7     3828.96     3983.17    170.38 o 
   1   8   7      825.97      934.11     75.63 o 
   2   8   7    13118.63    13157.18    304.47 o 
   3   8   7     3717.71     3640.71    213.52 o 
   4   8   7     1407.72     1495.53    216.44 o 
   5   8   7       26.02      -52.66    193.99 o 
  -5   9   7       25.59      165.16    138.74 o 
  -4   9   7     2297.34     2830.82    315.85 o 
  -3   9   7     2551.66     2704.34    144.59 o 
  -2   9   7     3609.04     3460.06    163.95 o 
  -1   9   7      721.85      671.62    102.89 o 
   0   9   7     1798.62     1791.11    158.61 o 
   1   9   7      279.82      248.06     72.65 o 
   2   9   7        0.52        0.35     58.29 o 
   3   9   7      430.58      552.73    158.41 o 
   4   9   7     1080.37      985.21    169.64 o 
   5   9   7        0.23      152.42    210.62 o 
  -5  10   7       85.45      193.31    143.78 o 
  -4  10   7      156.11      288.28    135.31 o 
  -3  10   7     1598.80     1541.72    162.00 o 
  -2  10   7     4523.45     4537.06    203.64 o 
  -1  10   7       30.46      103.69     87.49 o 
   0  10   7     3559.73     3409.84    222.57 o 
   1  10   7     5762.39     5479.65    203.54 o 
   2  10   7    16892.80    16994.69    387.62 o 
   3  10   7     1935.75     2121.46    244.37 o 
   4  10   7      794.43      725.33    163.20 o 
  -4  11   7      293.63      329.23    192.56 o 
  -3  11   7     2043.84     2159.65    237.93 o 
  -2  11   7       19.91       69.57     78.30 o 
  -1  11   7     1442.96     1353.53    135.43 o 
   0  11   7     8379.09     8168.37    318.77 o 
   1  11   7     1108.91     1140.94    118.08 o 
   2  11   7      566.81      513.65     84.43 o 
   3  11   7       37.93      -75.26    111.25 o 
   4  11   7     1488.72     1713.95    315.93 o 
  -4  12   7        3.20     -156.21    156.21 o 
  -3  12   7     2441.36     2063.36    379.82 o 
  -2  12   7     3122.15     3239.99    189.20 o 
  -1  12   7     3233.98     3248.00    258.02 o 
   0  12   7      104.03       12.25    114.57 o 
   1  12   7      866.13     1086.57    145.66 o 
   2  12   7     2300.37     2246.30    190.00 o 
   3  12   7     2571.60     3035.02    302.07 o 
   4  12   7        1.02      -89.88    223.09 o 
  -4  13   7       16.01      191.31    271.59 o 
  -3  13   7      880.96      768.92    303.46 o 
  -2  13   7     2287.60     2420.22    204.61 o 
  -1  13   7      450.00      363.60    120.32 o 
   0  13   7    10035.02    10508.22    396.79 o 
   1  13   7     3869.06     3986.36    232.88 o 
   2  13   7     1617.27     1475.50    203.42 o 
   3  13   7      284.48      229.44    158.69 o 
   4  13   7       83.78      189.06    168.48 o 
  -4  14   7      149.82     -142.40    223.09 o 
  -3  14   7     1023.20     1212.95    267.05 o 
  -2  14   7       97.60      115.10    141.60 o 
  -1  14   7     1319.91     1370.08    169.39 o 
   0  14   7     2999.98     3433.96    201.78 o 
   1  14   7     1896.94     1759.51    153.10 o 
   2  14   7      990.66     1021.76    221.32 o 
   3  14   7      287.99      335.33    181.96 o 
   4  14   7        0.27     -156.65    156.65 o 
  -3  15   7      296.51      692.71    251.12 o 
  -2  15   7        0.31       19.33    128.07 o 
  -1  15   7      147.27      266.37    134.40 o 
   0  15   7      558.15      320.59    169.14 o 
   1  15   7      413.24      322.99    104.63 o 
   2  15   7     1690.30     1513.88    266.68 o 
   3  15   7       90.68      139.13    176.42 o 
  -3  16   7     1428.36     1520.88    616.62 o 
  -2  16   7      125.77      -37.56    126.84 o 
  -1  16   7     3476.94     3678.18    257.92 o 
   0  16   7       12.69      108.79    101.48 o 
   1  16   7      494.30      394.22    117.83 o 
   2  16   7      389.48      232.47    147.42 o 
   3  16   7     1573.57     1569.36    285.43 o 
  -3  17   7      426.03      351.60    274.36 o 
  -2  17   7     2626.65     2649.14    414.31 o 
  -1  17   7      877.16      748.74    242.00 o 
   0  17   7     8127.48     8748.83    370.48 o 
   1  17   7     7434.89     7283.35    393.16 o 
   2  17   7      895.72     1154.26    267.43 o 
   3  17   7      238.79      132.82    200.96 o 
  -2  18   7     3894.43     4028.72    438.48 o 
  -1  18   7     2729.18     2614.41    244.18 o 
   0  18   7     1874.03     1669.15    260.00 o 
   1  18   7      230.25      209.93    194.42 o 
   2  18   7      982.10      949.86    262.82 o 
  -2  19   7      150.71      197.84    394.91 o 
  -1  19   7      308.80      443.55    156.19 o 
   0  19   7     2862.83     2789.30    252.98 o 
   1  19   7      571.17      335.65    198.41 o 
   2  19   7     1535.10     1202.88    276.29 o 
  -1  20   7      297.95      145.18    162.89 o 
   0  20   7      104.30      376.55    177.14 o 
   1  20   7        0.01       49.44    195.84 o 
  -4   0   8      717.74      641.85    137.64 o 
  -2   0   8    34534.66    35437.85    839.53 o 
   0   0   8      597.18      488.36     50.87 o 
   2   0   8    45819.34    45382.13    798.07 o 
   4   0   8     5308.10     4871.99    551.49 o 
  -5   1   8      181.50       58.20    121.50 o 
  -4   1   8     2438.96     2652.24    206.22 o 
  -3   1   8     3361.56     3558.05    193.05 o 
  -2   1   8     2458.30     2314.16    141.68 o 
  -1   1   8     9007.12     9335.78    138.13 o 
   0   1   8       12.25       33.13     27.59 o 
   1   1   8      112.37      103.79     30.31 o 
   2   1   8      319.74      262.12     44.35 o 
   3   1   8       28.92       24.37    118.80 o 
   4   1   8      609.08      331.27    200.00 o 
   5   1   8       23.98     -185.51    234.77 o 
  -5   2   8      273.31      377.75    144.02 o 
  -4   2   8       15.94      -22.79    104.95 o 
  -3   2   8    10141.45    10578.89    368.89 o 
  -2   2   8     6805.05     6234.19    210.54 o 
  -1   2   8    12813.72    12507.61    171.51 o 
   0   2   8     1589.91     1709.95     86.68 o 
   1   2   8     9113.48     9342.34    169.40 o 
   2   2   8     8008.77     7596.50    133.12 o 
   3   2   8    23731.27    23943.03    471.02 o 
   4   2   8       66.02     -160.42    160.42 o 
   5   2   8      609.43      304.68    264.35 o 
  -5   3   8       73.11        6.95    131.25 o 
  -4   3   8        1.29      105.49     97.74 o 
  -3   3   8     6945.88     7018.56    442.41 o 
  -2   3   8    27697.76    26835.12    682.69 o 
  -1   3   8    17122.00    18247.03    276.09 o 
   0   3   8    72413.13    72374.27    812.05 o 
   1   3   8    24508.68    24902.83    378.66 o 
   2   3   8      151.22       63.14     43.26 o 
   3   3   8      167.18      209.11     87.63 o 
   4   3   8      352.59      514.00    295.15 o 
   5   3   8      104.24      -10.70    232.97 o 
  -5   4   8      822.84      788.76    175.55 o 
  -4   4   8       77.67       87.67     99.31 o 
  -3   4   8     2135.18     1995.95    141.39 o 
  -2   4   8     1722.01     1719.52    121.41 o 
  -1   4   8    12161.54    12048.86    299.50 o 
   0   4   8       13.14       24.12     39.69 o 
   1   4   8    10394.52    10298.52    206.05 o 
   2   4   8     6206.25     6275.54    133.11 o 
   3   4   8        2.57      -11.22     93.29 o 
   4   4   8      829.16      848.21    225.06 o 
   5   4   8        9.54       25.50    224.48 o 
  -5   5   8       90.19      192.79    148.78 o 
  -4   5   8      984.86     1043.61    145.60 o 
  -3   5   8      897.29      968.22    115.63 o 
  -2   5   8     6521.74     6488.78    208.04 o 
  -1   5   8      461.99      549.55     77.96 o 
   0   5   8      126.11      201.50     44.37 o 
   1   5   8    10585.13    11006.88    171.48 o 
   2   5   8     1589.01     1668.85     83.81 o 
   3   5   8      969.06      777.57     98.49 o 
   4   5   8      398.54       16.63    335.33 o 
   5   5   8      218.59      338.02    275.75 o 
  -5   6   8      823.67     1200.72    185.99 o 
  -4   6   8      232.84      408.82    126.41 o 
  -3   6   8    12184.89    12456.72    325.14 o 
  -2   6   8    10449.87    10390.85    313.27 o 
  -1   6   8     1617.41     1633.17    119.56 o 
   0   6   8       39.22       28.03     45.35 o 
   1   6   8    33527.54    32915.71    419.61 o 
   2   6   8     3371.48     3147.61    110.88 o 
   3   6   8     9028.91     8955.39    392.90 o 
   4   6   8      674.33      207.85    365.81 o 
   5   6   8       17.66      234.58    256.48 o 
  -5   7   8      102.73      151.69    124.36 o 
  -4   7   8      679.32      743.95    137.95 o 
  -3   7   8      577.34      651.50     74.38 o 
  -2   7   8    10285.44     9760.85    258.03 o 
  -1   7   8     9964.36    10232.11    268.72 o 
   0   7   8   136619.98   137504.44   1897.16 o 
   1   7   8    10176.15    10121.87    198.47 o 
   2   7   8    13283.81    13226.31    258.99 o 
   3   7   8      281.57      333.23     97.15 o 
   4   7   8     5046.08     4517.26    637.40 o 
   5   7   8      336.02      821.14    399.96 o 
  -5   8   8       20.76      -91.83    117.52 o 
  -4   8   8      425.24      391.69    168.96 o 
  -3   8   8       94.62       -0.54     60.84 o 
  -2   8   8    13650.05    12841.78    300.16 o 
  -1   8   8     1887.24     1276.11    145.48 o 
   0   8   8      920.35      827.71     96.32 o 
   1   8   8       10.84      -23.62     45.27 o 
   2   8   8    18676.43    18774.85    336.69 o 
   3   8   8      561.13      641.85    128.42 o 
   4   8   8      356.85      590.86    121.86 o 
   5   8   8        5.14      -52.66    182.91 o 
  -5   9   8      189.84      -61.00    134.70 o 
  -4   9   8       64.41       51.46    117.23 o 
  -3   9   8       67.97      -12.10     67.47 o 
  -2   9   8    13038.93    13056.66    314.16 o 
  -1   9   8     1281.44     1403.18    124.55 o 
   0   9   8    47504.06    47345.20    949.59 o 
   1   9   8     6799.05     6920.69    237.16 o 
   2   9   8     2929.26     2886.83    141.64 o 
   3   9   8      409.50      414.65    130.67 o 
   4   9   8     1645.04     1874.05    183.84 o 
   5   9   8      137.41     -163.51    196.76 o 
  -5  10   8     1027.56     1160.16    212.70 o 
  -4  10   8     2747.80     2986.40    480.36 o 
  -3  10   8     6066.65     6321.66    358.33 o 
  -2  10   8     1579.87     1932.96    176.25 o 
  -1  10   8      969.59     1165.77    123.93 o 
   0  10   8     1247.35     1330.59    158.25 o 
   1  10   8    25853.92    25668.05    476.83 o 
   2  10   8     7855.35     8248.99    259.08 o 
   3  10   8     3261.05     3565.39    267.45 o 
   4  10   8      270.72      240.42    142.69 o 
  -4  11   8        1.26      120.48    139.44 o 
  -3  11   8      664.31      888.87    183.52 o 
  -2  11   8     5708.32     5462.62    225.01 o 
  -1  11   8    19021.92    18600.77    655.21 o 
   0  11   8    22604.63    22797.38    581.55 o 
   1  11   8     3568.13     3857.13    189.98 o 
   2  11   8     3086.74     3022.27    193.49 o 
   3  11   8     1711.44     1568.57    313.16 o 
   4  11   8      281.39       44.11    137.31 o 
  -4  12   8       63.34       40.12    177.51 o 
  -3  12   8     1304.59     1439.17    209.98 o 
  -2  12   8     6593.69     6901.14    290.49 o 
  -1  12   8        0.14      -43.27    119.85 o 
   0  12   8      440.40      515.27    140.47 o 
   1  12   8     1017.77      989.66    137.02 o 
   2  12   8     4952.31     4982.38    264.47 o 
   3  12   8      375.80      689.59    186.95 o 
   4  12   8      117.06       68.08    144.85 o 
  -4  13   8     1195.68     1239.58    275.79 o 
  -3  13   8      437.29      266.74    188.73 o 
  -2  13   8     1780.75     2028.54    165.07 o 
  -1  13   8     4321.85     4791.58    317.34 o 
   0  13   8    25449.79    26363.83    678.10 o 
   1  13   8    10848.15    10695.00    339.80 o 
   2  13   8      437.21      381.92    183.03 o 
   3  13   8      500.77      869.71    204.73 o 
   4  13   8      998.28      974.93    215.38 o 
  -4  14   8     1275.64     1510.97    300.67 o 
  -3  14   8      370.67      278.46    214.89 o 
  -2  14   8    14266.07    14077.48    673.77 o 
  -1  14   8      177.13      212.51    119.50 o 
   0  14   8      421.96      261.28    119.27 o 
   1  14   8      448.56      468.68    127.77 o 
   2  14   8    18326.31    18105.10    562.12 o 
   3  14   8       53.81      -18.46    157.69 o 
   4  14   8     1055.92     1190.71    461.43 o 
  -3  15   8      102.31       67.37    202.98 o 
  -2  15   8      492.00      326.58    136.78 o 
  -1  15   8     3010.38     2776.14    243.81 o 
   0  15   8     1439.63     1318.53    162.34 o 
   1  15   8       48.43      117.34     95.38 o 
   2  15   8       24.57       60.17    136.27 o 
   3  15   8       93.64      108.76    169.67 o 
  -3  16   8      111.89      -65.94    313.16 o 
  -2  16   8       65.92       26.17    136.55 o 
  -1  16   8       33.37      110.65    118.41 o 
   0  16   8      279.13      234.44    111.54 o 
   1  16   8      517.31      538.29    124.55 o 
   2  16   8      301.30      318.68    155.05 o 
   3  16   8      235.11      346.87    374.13 o 
  -3  17   8      357.60       91.02    272.98 o 
  -2  17   8      158.03      421.86    271.59 o 
  -1  17   8     3457.13     3391.08    376.81 o 
   0  17   8      538.18      249.79    138.52 o 
   1  17   8      113.43      424.68    255.56 o 
   2  17   8      178.52      343.26    196.07 o 
   3  17   8      196.66      205.60    220.32 o 
  -2  18   8     2410.71     2718.55    397.69 o 
  -1  18   8       51.70      157.84    139.12 o 
   0  18   8       97.36       68.06    129.02 o 
   1  18   8      190.17      325.82    267.43 o 
   2  18   8     2079.83     2025.77    521.01 o 
  -2  19   8      309.01      562.58    260.63 o 
  -1  19   8        1.71       86.14    135.75 o 
   0  19   8      253.60      186.41    136.77 o 
   1  19   8      110.65      266.90    191.23 o 
   2  19   8        1.14      202.53    201.96 o 
  -1  20   8       21.67      161.44    172.86 o 
   0  20   8        0.05     -110.85    142.23 o 
   1  20   8      523.68      333.86    220.17 o 
  -5   0   9     2112.63     2014.75    307.62 o 
  -3   0   9    16489.04    16126.34    670.66 o 
  -1   0   9    36268.96    36184.39    488.81 o 
   1   0   9   127399.55   131076.86   1740.85 o 
   3   0   9       48.95      165.20    199.54 o 
   5   0   9      241.12     -293.76    293.76 o 
  -5   1   9       42.12     -113.62    120.41 o 
  -4   1   9        1.05     -105.44    105.44 o 
  -3   1   9    10618.85    10904.12    409.81 o 
  -2   1   9    17436.48    17346.42    397.32 o 
  -1   1   9     6328.50     6113.88    111.97 o 
   0   1   9    52484.18    53343.18    527.48 o 
   1   1   9    56353.61    57489.63    580.48 o 
   2   1   9      537.08      554.68     55.28 o 
   3   1   9    11052.89    11187.44    380.14 o 
   4   1   9     1556.03     1624.62    396.30 o 
   5   1   9      122.94     -221.75    221.75 o 
  -5   2   9      338.66      209.27    136.50 o 
  -4   2   9      329.56      360.51    133.97 o 
  -3   2   9       17.46      -44.23     91.48 o 
  -2   2   9       59.07       45.15     71.46 o 
  -1   2   9    17582.82    17718.88    224.56 o 
   0   2   9    17212.31    17366.89    217.86 o 
   1   2   9    15614.70    15757.51    210.41 o 
   2   2   9    10569.32    10477.04    201.67 o 
   3   2   9      881.02      926.27    130.89 o 
   4   2   9      221.13       95.91    174.29 o 
   5   2   9      141.40     -228.45    228.45 o 
  -5   3   9        3.44      -73.41    180.14 o 
  -4   3   9       21.45       17.49    100.68 o 
  -3   3   9      416.00      329.08    103.83 o 
  -2   3   9    23430.83    22548.54    489.81 o 
  -1   3   9     5101.50     4826.66    163.11 o 
   0   3   9    90092.91    89900.34    950.61 o 
   1   3   9     5455.95     5187.54    203.05 o 
   2   3   9      771.42      824.92     61.56 o 
   3   3   9      875.26      738.96    115.65 o 
   4   3   9     4027.69     4198.18    436.48 o 
   5   3   9       65.69      -78.40    314.55 o 
  -5   4   9     1227.72     1335.55    204.77 o 
  -4   4   9     2032.12     2233.28    258.57 o 
  -3   4   9     6754.01     6944.08    233.57 o 
  -2   4   9    20327.21    19161.72    576.97 o 
  -1   4   9    22190.09    23587.51    442.07 o 
   0   4   9     6138.46     5984.97    137.71 o 
   1   4   9    31962.55    31017.58    363.55 o 
   2   4   9    27904.21    28192.38    357.49 o 
   3   4   9     3478.47     3513.65    253.60 o 
   4   4   9      644.65      573.42    221.71 o 
   5   4   9        1.00     -356.43    572.28 o 
  -5   5   9       76.53       76.53    145.06 o 
  -4   5   9      999.37     1046.30    214.61 o 
  -3   5   9     7024.05     7798.77    250.86 o 
  -2   5   9     3962.76     4092.32    188.00 o 
  -1   5   9     2718.37     2334.84    131.84 o 
   0   5   9     2148.17     2289.25     95.84 o 
   1   5   9    25142.36    24748.66    310.28 o 
   2   5   9      496.53      462.80     56.35 o 
   3   5   9     7602.72     7724.32    229.69 o 
   4   5   9      486.93      252.19    351.96 o 
   5   5   9        0.95       -3.16    533.48 o 
  -5   6   9     1126.43     1279.64    173.66 o 
  -4   6   9       86.97       44.43    124.09 o 
  -3   6   9      193.09       66.13     89.58 o 
  -2   6   9     3567.76     3564.11    159.22 o 
  -1   6   9    27602.23    26882.38    502.65 o 
   0   6   9     2455.55     2535.56    129.40 o 
   1   6   9    11066.52    11520.05    189.22 o 
   2   6   9     2104.39     2115.16    103.48 o 
   3   6   9     3249.16     3499.64    141.96 o 
   4   6   9      630.04      534.87    390.76 o 
   5   6   9      647.16      703.94    475.28 o 
  -5   7   9      142.88      469.53    147.87 o 
  -4   7   9        1.26      -16.54    121.52 o 
  -3   7   9     8773.16     9323.84    298.40 o 
  -2   7   9     4462.45     4479.43    181.44 o 
  -1   7   9    29158.65    29484.38    549.06 o 
   0   7   9     8355.67     8616.71    232.47 o 
   1   7   9      696.70      576.43     65.02 o 
   2   7   9      112.63       88.25     52.78 o 
   3   7   9     1311.40     1498.09    137.98 o 
   4   7   9      322.74      379.67    385.21 o 
   5   7   9       75.29       11.15    202.31 o 
  -5   8   9        4.30       94.51    156.05 o 
  -4   8   9      953.48     1362.17    206.76 o 
  -3   8   9      568.73      553.92    111.93 o 
  -2   8   9     8510.02     8624.96    319.21 o 
  -1   8   9     7500.43     7589.17    320.42 o 
   0   8   9      678.92      731.93     95.00 o 
   1   8   9      496.96      494.36     80.82 o 
   2   8   9    11080.34    10827.12    231.77 o 
   3   8   9     4963.66     5077.01    226.22 o 
   4   8   9      494.89      273.88    132.91 o 
   5   8   9      512.80      573.66    224.48 o 
  -5   9   9       29.12     -121.46    121.46 o 
  -4   9   9      664.75      986.91    267.89 o 
  -3   9   9      270.02      287.00     85.51 o 
  -2   9   9     2875.75     2805.64    184.95 o 
  -1   9   9       94.92      253.50    121.15 o 
   0   9   9        1.15      -85.35     92.16 o 
   1   9   9       78.22       57.00     72.93 o 
   2   9   9      187.29      266.79     70.44 o 
   3   9   9        2.86      236.61    113.84 o 
   4   9   9      761.23     1034.22    149.94 o 
   5   9   9       12.41     -185.68    185.68 o 
  -4  10   9      590.64      550.97    155.21 o 
  -3  10   9      182.88      168.45     87.31 o 
  -2  10   9     4471.26     4781.70    255.85 o 
  -1  10   9      234.84      191.75     93.18 o 
   0  10   9     1796.46     1654.68    175.20 o 
   1  10   9       62.23      170.03    108.54 o 
   2  10   9     5746.39     5644.71    222.69 o 
   3  10   9     1147.85     1361.62    190.13 o 
   4  10   9      614.60      515.33    159.63 o 
  -4  11   9      590.63      646.31    158.16 o 
  -3  11   9      386.68      487.05    131.70 o 
  -2  11   9     1016.48      951.14    145.99 o 
  -1  11   9     6992.87     7201.38    250.51 o 
   0  11   9     2512.54     2697.96    269.43 o 
   1  11   9        4.86      -17.44    101.35 o 
   2  11   9       91.31      114.96     93.01 o 
   3  11   9      255.89      178.01    162.48 o 
   4  11   9      318.26      437.14    148.31 o 
  -4  12   9       46.89        3.32    166.35 o 
  -3  12   9       69.99      -59.06    167.67 o 
  -2  12   9      261.87      390.40    108.91 o 
  -1  12   9     1961.46     2036.98    276.95 o 
   0  12   9       56.70      -12.35    111.78 o 
   1  12   9      420.75      510.32    143.20 o 
   2  12   9       65.90      -76.00    145.75 o 
   3  12   9     5251.09     5710.79    419.20 o 
   4  12   9       32.18      180.43    160.74 o 
  -4  13   9      250.69      -49.42    196.76 o 
  -3  13   9      429.62      821.29    227.23 o 
  -2  13   9     6404.57     6569.35    297.95 o 
  -1  13   9     1536.22     1574.34    206.19 o 
   0  13   9     4061.05     4236.69    427.69 o 
   1  13   9     3350.27     3339.33    216.79 o 
   2  13   9       28.82       25.43    180.14 o 
   3  13   9      156.52      209.45    166.46 o 
   4  13   9      214.37      379.70    181.26 o 
  -4  14   9      202.06      260.22    288.22 o 
  -3  14   9      411.54      311.36    325.63 o 
  -2  14   9     3233.70     3216.25    289.17 o 
  -1  14   9      413.65      320.37    125.12 o 
   0  14   9     3854.62     4018.44    293.05 o 
   1  14   9      716.18      775.35    176.40 o 
   2  14   9      458.20      578.95    213.45 o 
   3  14   9        6.67       88.70    157.69 o 
   4  14   9      163.03      315.06    189.84 o 
  -3  15   9      540.24      471.44    241.96 o 
  -2  15   9     3352.92     3337.72    248.34 o 
  -1  15   9      814.85      517.38    141.57 o 
   0  15   9       52.23      -28.11     93.92 o 
   1  15   9     2574.87     2491.81    183.80 o 
   2  15   9     1470.40     1608.55    236.09 o 
   3  15   9     1189.56     1349.45    245.93 o 
  -3  16   9      359.28      738.84    259.64 o 
  -2  16   9      169.43      -91.48    129.85 o 
  -1  16   9     2405.01     2206.36    217.77 o 
   0  16   9     1120.47     1267.93    183.33 o 
   1  16   9     7936.14     8261.18    325.47 o 
   2  16   9       18.69      -83.54    126.10 o 
   3  16   9      983.11     1137.99    261.60 o 
  -3  17   9      456.67      453.68    258.58 o 
  -2  17   9     1610.54     1983.85    541.79 o 
  -1  17   9     4321.72     4939.66    305.05 o 
   0  17   9     5294.67     5806.32    334.29 o 
   1  17   9      386.66      698.84    213.26 o 
   2  17   9       98.24      365.27    188.91 o 
   3  17   9     1014.32      908.82    245.80 o 
  -2  18   9       66.11      216.00    235.15 o 
  -1  18   9      176.44      -61.43    126.80 o 
   0  18   9     2143.66     2125.22    223.32 o 
   1  18   9      237.03      467.30    205.72 o 
   2  18   9     1678.45     1421.32    479.44 o 
  -2  19   9     2173.73     2478.00    381.96 o 
  -1  19   9       11.51       26.88    137.36 o 
   0  19   9      280.44      453.86    152.14 o 
   1  19   9     1140.50     1154.82    331.17 o 
   2  19   9      592.30      724.01    232.72 o 
  -1  20   9     1070.70     1106.39    229.39 o 
   0  20   9     2905.46     3057.71    307.23 o 
   1  20   9     1311.71     1406.53    748.26 o 
  -4   0  10     2080.05     2042.47    296.53 o 
  -2   0  10    21606.65    20460.10    564.21 o 
   0   0  10    10398.21    10213.57    187.34 o 
   2   0  10    19033.78    18685.37    415.21 o 
   4   0  10     2258.96     2150.55    426.78 o 
  -5   1  10      129.84      100.71    133.08 o 
  -4   1  10      782.35      984.27    180.14 o 
  -3   1  10     3481.20     3787.98    213.64 o 
  -2   1  10    15829.08    15919.54    327.30 o 
  -1   1  10     9528.83     9677.11    150.06 o 
   0   1  10     1973.08     2169.47     94.25 o 
   1   1  10     2045.65     2056.78     69.88 o 
   2   1  10     2315.24     2273.41    100.00 o 
   3   1  10      546.77      663.61    143.93 o 
   4   1  10      436.14      309.78    205.65 o 
   5   1  10       38.96     -321.47    321.47 o 
  -5   2  10        9.37      109.49    139.09 o 
  -4   2  10       85.12      137.14    120.74 o 
  -3   2  10     1124.19     1025.38    130.47 o 
  -2   2  10     1272.37     1298.50    131.65 o 
  -1   2  10    11732.63    11596.59    197.13 o 
   0   2  10      449.92      456.25     44.35 o 
   1   2  10      136.48       92.42     37.23 o 
   2   2  10     2697.44     2716.40     96.31 o 
   3   2  10    15283.20    15962.74    367.90 o 
   4   2  10        3.24     -202.31    202.31 o 
   5   2  10      498.17      -59.76    250.29 o 
  -5   3  10       14.07      -41.63    126.47 o 
  -4   3  10     1265.41     1206.76    155.01 o 
  -3   3  10     8374.30     8545.21    291.61 o 
  -2   3  10    11341.49    11363.94    316.98 o 
  -1   3  10    22129.71    22828.09    387.69 o 
   0   3  10     8747.21     8722.41    151.98 o 
   1   3  10      361.55      366.13     41.17 o 
   2   3  10     2334.49     2376.90     76.23 o 
   3   3  10     2261.24     2469.89    159.00 o 
   4   3  10      725.44      509.65    392.14 o 
   5   3  10      377.60     -160.71    356.12 o 
  -5   4  10      661.99      816.58    188.09 o 
  -4   4  10     1746.98     1693.76    239.19 o 
  -3   4  10      661.08      779.02    112.33 o 
  -2   4  10    16921.32    17216.53    418.82 o 
  -1   4  10    21715.21    21325.51    416.36 o 
   0   4  10    18529.11    18330.35    254.63 o 
   1   4  10    25021.70    26129.99    300.64 o 
   2   4  10     6810.24     6849.18    144.71 o 
   3   4  10     1447.68     1688.30    156.47 o 
   4   4  10     2443.06     2386.24    323.32 o 
   5   4  10      673.42      460.47    266.97 o 
  -5   5  10      408.54      619.39    180.29 o 
  -4   5  10      956.10     1216.08    156.30 o 
  -3   5  10     4337.96     4676.50    218.47 o 
  -2   5  10     6747.10     6570.87    289.20 o 
  -1   5  10     5467.43     5771.96    266.80 o 
   0   5  10      211.07      225.17     54.51 o 
   1   5  10    55435.21    54768.08    601.66 o 
   2   5  10      769.26      874.28     72.35 o 
   3   5  10    13675.09    13821.75    269.38 o 
   4   5  10       65.79      288.22    357.50 o 
   5   5  10       50.22      119.07    550.11 o 
  -5   6  10     1475.73     1433.74    189.03 o 
  -4   6  10      182.75      428.01    130.52 o 
  -3   6  10      764.86      848.96    122.48 o 
  -2   6  10       75.88       53.12     66.00 o 
  -1   6  10    29780.93    30817.57    675.21 o 
   0   6  10     1610.44     1644.44    112.59 o 
   1   6  10    20712.38    20624.17    281.60 o 
   2   6  10      875.98      884.69     77.90 o 
   3   6  10      152.41      127.00     85.24 o 
   4   6  10      123.61      324.64    151.04 o 
   5   6  10       27.75      481.23    881.28 o 
  -5   7  10       30.13      -38.86    125.60 o 
  -4   7  10      408.31      572.01    140.19 o 
  -3   7  10      274.59      245.18    105.40 o 
  -2   7  10     9095.27     9126.47    276.50 o 
  -1   7  10      178.03      128.18     77.74 o 
   0   7  10    11601.91    11422.50    272.87 o 
   1   7  10    10080.36    10047.09    187.28 o 
   2   7  10      524.82      680.76     75.21 o 
   3   7  10      758.88      854.48    119.58 o 
   4   7  10      618.60     1213.84    462.81 o 
   5   7  10       62.50      137.58    199.54 o 
  -5   8  10     1116.87      915.84    174.49 o 
  -4   8  10      404.91      489.05    143.87 o 
  -3   8  10     1144.44     1462.14    156.74 o 
  -2   8  10    12849.42    13322.72    412.81 o 
  -1   8  10     2587.40     2763.33    203.28 o 
   0   8  10    15343.29    15051.07    372.58 o 
   1   8  10      691.11      930.38    108.83 o 
   2   8  10       43.57       84.18     58.49 o 
   3   8  10      834.76      815.77    123.02 o 
   4   8  10     1275.06     1308.37    169.97 o 
   5   8  10       15.55     -136.30    155.69 o 
  -5   9  10       27.86      195.20    137.71 o 
  -4   9  10     1231.42     1175.26    180.27 o 
  -3   9  10     3790.85     4171.69    297.20 o 
  -2   9  10     6999.77     7122.43    509.47 o 
  -1   9  10     1916.81     1762.05    209.80 o 
   0   9  10      686.79      723.11    132.73 o 
   1   9  10    51023.82    50602.22    791.41 o 
   2   9  10     6744.95     6593.83    244.24 o 
   3   9  10     4521.62     4758.62    291.28 o 
   4   9  10      377.90      476.66    162.62 o 
  -4  10  10      393.99      679.84    159.31 o 
  -3  10  10      123.23      213.94     88.09 o 
  -2  10  10      370.44      391.10    119.22 o 
  -1  10  10    49058.92    49311.93    861.22 o 
   0  10  10     6124.29     5994.13    274.18 o 
   1  10  10    19359.47    19458.81    469.05 o 
   2  10  10      226.43      381.58    129.60 o 
   3  10  10     1163.90     1075.12    183.70 o 
   4  10  10        6.47       77.13    167.67 o 
  -4  11  10        1.38       -2.14    128.69 o 
  -3  11  10     7477.85     7570.61    359.21 o 
  -2  11  10       30.75      -43.60    126.40 o 
  -1  11  10     1839.91     1953.27    155.00 o 
   0  11  10    14194.63    13841.63    426.88 o 
   1  11  10    31103.68    31626.85    576.19 o 
   2  11  10     2370.26     2489.07    300.69 o 
   3  11  10     4559.79     4340.87    376.43 o 
   4  11  10       41.81      145.56    239.72 o 
  -4  12  10      347.01       95.03    181.46 o 
  -3  12  10     1095.34     1143.37    247.78 o 
  -2  12  10     1030.27     1317.45    170.06 o 
  -1  12  10    10735.89    11518.78    425.82 o 
   0  12  10      193.19      327.46    140.01 o 
   1  12  10     1287.93     1442.65    155.98 o 
   2  12  10      168.61      346.94    182.39 o 
   3  12  10     2318.70     1997.29    331.17 o 
   4  12  10      226.75      345.81    205.08 o 
  -4  13  10      271.74      262.24    225.86 o 
  -3  13  10     1790.97     1761.37    863.27 o 
  -2  13  10     1504.41     1272.08    318.01 o 
  -1  13  10     5020.61     5139.32    329.43 o 
   0  13  10      781.39      734.83    213.70 o 
   1  13  10        4.75       22.00     98.86 o 
   2  13  10     1219.77     1202.59    248.96 o 
   3  13  10       57.66      119.42    190.45 o 
   4  13  10      333.77      506.06    256.35 o 
  -4  14  10      567.01      389.22    235.11 o 
  -3  14  10       11.85       58.99    227.25 o 
  -2  14  10        6.14      -46.37    116.94 o 
  -1  14  10       23.21      -22.81    139.68 o 
   0  14  10     5391.03     5807.17    790.02 o 
   1  14  10     1498.02     1532.21    216.00 o 
   2  14  10      377.68      443.52    217.41 o 
   3  14  10       98.67      174.74    145.85 o 
  -3  15  10     1548.97     1460.96    293.76 o 
  -2  15  10      100.54       77.82    122.34 o 
  -1  15  10      173.67      290.45    122.62 o 
   0  15  10     1401.43     1363.29    180.57 o 
   1  15  10     5221.58     5344.01    292.53 o 
   2  15  10     2894.99     2644.09    262.51 o 
   3  15  10     1391.99     1411.15    259.22 o 
  -3  16  10      114.10      371.71    375.51 o 
  -2  16  10       36.88        9.96    143.57 o 
  -1  16  10    11137.42    10706.18    564.25 o 
   0  16  10      461.64      301.60    122.68 o 
   1  16  10     1293.24     1381.08    173.59 o 
   2  16  10      177.78      273.80    222.61 o 
   3  16  10     3148.23     2821.41    338.47 o 
  -3  17  10     1974.93     2220.74    759.34 o 
  -2  17  10      157.95      191.27    186.81 o 
  -1  17  10     3392.37     3469.25    268.15 o 
   0  17  10      128.52      182.29    129.63 o 
   1  17  10      708.68      661.66    213.69 o 
   2  17  10        2.59       -9.99    156.18 o 
  -2  18  10      142.52      644.75    261.92 o 
  -1  18  10      684.43      637.11    161.32 o 
   0  18  10       65.38      -57.71    122.77 o 
   1  18  10      270.84      264.07    192.88 o 
   2  18  10      113.33      130.54    193.74 o 
  -2  19  10      174.23      216.16    404.61 o 
  -1  19  10      152.00      243.57    154.01 o 
   0  19  10       19.05       52.58    152.81 o 
   1  19  10       33.83       50.91    187.76 o 
   0  20  10        1.63       37.36    160.06 o 
  -5   0  11     2982.43     2976.40    379.67 o 
  -3   0  11       25.47        0.00    144.11 o 
  -1   0  11    57489.76    56311.26    822.92 o 
   1   0  11     2177.88     2279.68    106.08 o 
   3   0  11     9342.99     9207.31    676.20 o 
   5   0  11      251.62      -72.05    360.27 o 
  -5   1  11      550.10      542.71    332.56 o 
  -4   1  11      449.83      447.65    143.94 o 
  -3   1  11     6682.69     6713.76    444.46 o 
  -2   1  11        6.43      -22.34     61.36 o 
  -1   1  11    19204.82    19109.33    283.02 o 
   0   1  11      250.89      286.26     37.28 o 
   1   1  11   115941.34   117009.54   1130.90 o 
   2   1  11     1367.85     1405.58     70.52 o 
   3   1  11    13596.60    13758.18    449.99 o 
   4   1  11      728.27      498.03    221.33 o 
   5   1  11      973.87     1057.44    317.30 o 
  -5   2  11      132.13      294.09    166.28 o 
  -4   2  11     6898.80     6398.29    318.07 o 
  -3   2  11     1548.10     1442.71    147.94 o 
  -2   2  11    46430.40    46627.68    777.81 o 
  -1   2  11    28182.57    28477.41    417.16 o 
   0   2  11      219.37      220.41     37.73 o 
   1   2  11     4826.40     4860.97    108.92 o 
   2   2  11    14080.20    14370.23    213.96 o 
   3   2  11     5996.36     6168.86    311.21 o 
   4   2  11     2893.74     2970.02    346.84 o 
   5   2  11      541.42      217.09    414.31 o 
  -5   3  11       24.81      -90.07    139.13 o 
  -4   3  11      994.54     1067.90    154.49 o 
  -3   3  11      506.30      546.78    117.15 o 
  -2   3  11     5210.27     5515.54    210.63 o 
  -1   3  11    25057.93    25753.35    425.21 o 
   0   3  11     1224.99      988.88    100.90 o 
   1   3  11    21067.43    22059.99    321.05 o 
   2   3  11      114.48      139.83     40.15 o 
   3   3  11        6.84      -76.43     76.43 o 
   4   3  11       34.18      -34.21    241.11 o 
   5   3  11        1.72      -53.68    236.98 o 
  -5   4  11      336.63      956.07    195.49 o 
  -4   4  11       52.41       53.55    104.30 o 
  -3   4  11       40.98       46.37    113.60 o 
  -2   4  11     2295.30     2194.01    194.45 o 
  -1   4  11     6075.19     6519.95    276.12 o 
   0   4  11     4645.02     4933.10    132.78 o 
   1   4  11        0.57      -34.45     34.45 o 
   2   4  11     1948.64     2115.38     93.21 o 
   3   4  11      557.20      275.16    159.47 o 
   4   4  11      206.57       41.57    343.64 o 
   5   4  11        9.63        2.70    244.37 o 
  -5   5  11      271.42      335.63    169.09 o 
  -4   5  11       32.67       21.03    106.03 o 
  -3   5  11     3777.96     4081.72    215.07 o 
  -2   5  11      705.39      842.49    119.21 o 
  -1   5  11     7321.56     6771.04    232.80 o 
   0   5  11    11332.75    11386.04    287.12 o 
   1   5  11    68485.47    68980.76    695.15 o 
   2   5  11     1580.25     1735.88     91.14 o 
   3   5  11     5154.12     5183.08    159.56 o 
   4   5  11      135.18      107.60    141.63 o 
   5   5  11      560.72      334.71    667.89 o 
  -5   6  11      501.57      386.63    145.13 o 
  -4   6  11     1958.50     1975.51    228.07 o 
  -3   6  11     2119.94     2598.36    182.28 o 
  -2   6  11     9740.31     9923.72    285.01 o 
  -1   6  11    40270.49    40016.19    641.88 o 
   0   6  11      135.20      114.43     65.83 o 
   1   6  11     3729.41     3453.27    110.55 o 
   2   6  11     8781.98     8550.76    197.72 o 
   3   6  11    19320.55    19442.08    424.19 o 
   4   6  11      987.49      694.26    193.14 o 
   5   6  11      425.67      177.78    647.10 o 
  -5   7  11      185.74        8.44    126.28 o 
  -4   7  11        2.55      127.37    121.65 o 
  -3   7  11     9196.10     9437.76    306.40 o 
  -2   7  11       24.58       95.01     87.61 o 
  -1   7  11    14846.35    15054.04    329.77 o 
   0   7  11     2304.70     2368.06    161.15 o 
   1   7  11     3062.63     3304.82    118.86 o 
   2   7  11     1072.39     1182.19     93.35 o 
   3   7  11        5.51       20.63     89.81 o 
   4   7  11      258.27      285.45    401.84 o 
   5   7  11      183.51      564.75    622.16 o 
  -5   8  11        7.96      139.98    138.71 o 
  -4   8  11        1.17      112.37    125.48 o 
  -3   8  11      402.49      349.26    114.14 o 
  -2   8  11       17.42       22.29     87.63 o 
  -1   8  11    18462.53    18424.69    446.84 o 
   0   8  11     6140.13     6342.58    328.80 o 
   1   8  11     3604.03     3567.48    166.08 o 
   2   8  11      267.18      320.12     77.10 o 
   3   8  11     1480.56     1887.74    181.95 o 
   4   8  11      272.41      202.09    331.17 o 
   5   8  11      679.55      335.59    181.80 o 
  -5   9  11       18.21       97.44    143.68 o 
  -4   9  11       57.53      -59.21    124.05 o 
  -3   9  11     2067.91     1824.82    198.45 o 
  -2   9  11     3096.79     3038.18    197.92 o 
  -1   9  11     7042.47     7369.25    313.08 o 
   0   9  11     5385.34     5093.61    318.79 o 
   1   9  11       17.74       59.59     76.50 o 
   2   9  11       50.85       93.03    143.20 o 
   3   9  11      516.44      715.19    143.00 o 
   4   9  11       22.39       69.23    140.00 o 
  -4  10  11      252.21       17.53    128.30 o 
  -3  10  11     1458.23     1579.13    177.23 o 
  -2  10  11     3070.18     3301.91    227.60 o 
  -1  10  11      166.04      280.79    131.26 o 
   0  10  11      351.66      367.01    123.00 o 
   1  10  11      380.15      428.65     94.44 o 
   2  10  11     3080.13     2679.55    292.97 o 
   3  10  11      790.65     1196.94    184.87 o 
   4  10  11     1663.36     1648.94    268.82 o 
  -4  11  11        9.96       25.48    180.41 o 
  -3  11  11     1706.33     1836.47    189.05 o 
  -2  11  11      125.27      135.80    115.42 o 
  -1  11  11     7278.95     7703.65    286.59 o 
   0  11  11      211.01      232.94    124.39 o 
   1  11  11     5848.49     5767.75    340.98 o 
   2  11  11       75.11      -30.59    158.62 o 
   3  11  11      173.52      298.91    172.77 o 
   4  11  11       28.87      202.80    149.82 o 
  -4  12  11       54.22       12.76    145.48 o 
  -3  12  11       57.03       80.64    181.46 o 
  -2  12  11     1446.62     1473.80    175.68 o 
  -1  12  11     7821.41     7891.74    356.35 o 
   0  12  11     1259.01     1439.51    189.72 o 
   1  12  11     1610.70     1720.97    203.20 o 
   2  12  11      598.61      422.25    196.30 o 
   3  12  11      917.25     1180.04    249.15 o 
   4  12  11      403.99      527.04    178.04 o 
  -4  13  11       25.20      191.32    211.80 o 
  -3  13  11     2611.52     2522.77    472.51 o 
  -2  13  11     1914.11     1840.63    241.81 o 
  -1  13  11     6744.21     6738.24    755.38 o 
   0  13  11      282.58      275.20    140.00 o 
   1  13  11     3018.35     2787.44    207.89 o 
   2  13  11        1.50      163.75    177.95 o 
   3  13  11     1778.03     2003.67    293.54 o 
   4  13  11       17.64       38.39    160.12 o 
  -4  14  11     1326.07     1349.08    526.55 o 
  -3  14  11     1118.73     1141.61    658.19 o 
  -2  14  11     3412.14     3877.78    257.51 o 
  -1  14  11      682.61      869.37    186.01 o 
   0  14  11     1650.33     1699.12    331.76 o 
   1  14  11     2706.98     2792.53    309.33 o 
   2  14  11     1375.76     1674.83    475.28 o 
   3  14  11      204.45      172.69    153.62 o 
  -3  15  11      257.07      238.72    223.29 o 
  -2  15  11       52.84       90.72    123.12 o 
  -1  15  11     3075.90     2986.65    282.47 o 
   0  15  11     5305.76     5040.48    303.08 o 
   1  15  11    10746.57    10429.64    439.34 o 
   2  15  11     2199.50     2051.06    317.89 o 
   3  15  11      746.06      551.10    181.70 o 
  -3  16  11      624.62      563.06    265.45 o 
  -2  16  11       51.28     -134.11    134.11 o 
  -1  16  11     2249.86     2283.39    236.80 o 
   0  16  11       16.99      -73.76    136.00 o 
   1  16  11        8.68       30.97    176.69 o 
   2  16  11       31.07      -88.33    136.69 o 
   3  16  11      231.35      142.15    357.50 o 
  -3  17  11       16.68      127.48    346.42 o 
  -2  17  11        0.74      176.96    153.15 o 
  -1  17  11     1688.21     1502.15    199.74 o 
   0  17  11       24.51      199.98    132.18 o 
   1  17  11     1254.59     1118.24    246.89 o 
   2  17  11       35.98       52.41    163.74 o 
  -2  18  11     1421.12     1355.46    321.36 o 
  -1  18  11      203.61      392.56    154.52 o 
   0  18  11      295.97      246.49    137.33 o 
   1  18  11      460.80      554.57    212.65 o 
   2  18  11      955.19     1105.44    347.80 o 
  -1  19  11       81.18      268.59    210.40 o 
   0  19  11     3436.43     3230.38    303.16 o 
   1  19  11     1495.13     1534.16    376.90 o 
   0  20  11      343.80      259.04    447.57 o 
  -4   0  12       85.63       44.34    169.05 o 
  -2   0  12      670.54      759.60    203.69 o 
   0   0  12     8438.30     8511.84    199.50 o 
   2   0  12      372.24      346.64     67.05 o 
   4   0  12     1855.28     1560.26    407.38 o 
  -5   1  12       97.55      116.63    140.73 o 
  -4   1  12      462.84      620.28    175.98 o 
  -3   1  12     2852.82     2629.99    192.65 o 
  -2   1  12     2489.63     2402.73    136.75 o 
  -1   1  12    23262.94    23310.16    360.04 o 
   0   1  12    20904.78    21015.38    251.76 o 
   1   1  12      117.08       94.18     37.60 o 
   2   1  12     1409.75     1365.55     70.10 o 
   3   1  12     1489.38     1269.34    202.02 o 
   4   1  12        1.00     -183.44    183.44 o 
   5   1  12       29.68     -224.91    224.91 o 
  -5   2  12      255.19      328.87    158.98 o 
  -4   2  12      754.02     1098.88    181.96 o 
  -3   2  12     3061.19     2910.08    166.80 o 
  -2   2  12    10847.56    11458.23    283.09 o 
  -1   2  12    69392.70    69128.39    979.60 o 
   0   2  12     4497.11     4561.56    102.28 o 
   1   2  12    22385.03    22457.27    272.43 o 
   2   2  12     3553.41     3652.52    109.98 o 
   3   2  12     6218.49     6309.50    245.46 o 
   4   2  12      135.08      131.23    194.29 o 
   5   2  12     1400.96      914.33    307.76 o 
  -5   3  12       15.16      -15.24    135.13 o 
  -4   3  12       76.96       49.54    109.84 o 
  -3   3  12    17178.18    17007.33    623.88 o 
  -2   3  12     2959.29     2591.54    154.77 o 
  -1   3  12    12409.51    12033.81    277.06 o 
   0   3  12       72.75       82.29     40.72 o 
   1   3  12    13987.22    13988.30    203.65 o 
   2   3  12     6334.79     6424.51    155.68 o 
   3   3  12     2745.11     2727.20    211.71 o 
   4   3  12      841.18      578.22    226.39 o 
   5   3  12      254.39      -33.77    313.16 o 
  -5   4  12      146.16      274.30    189.84 o 
  -4   4  12     1303.40     1598.80    178.90 o 
  -3   4  12        3.61      123.58    103.35 o 
  -2   4  12     5974.50     5792.83    272.00 o 
  -1   4  12    16578.54    16654.58    360.29 o 
   0   4  12     2696.06     3121.18    115.78 o 
   1   4  12       52.58       -9.54     38.68 o 
   2   4  12     5507.86     5475.89    159.03 o 
   3   4  12     4625.19     4630.01    147.50 o 
   4   4  12     2250.00     2050.70    347.80 o 
   5   4  12      264.83      -10.18    243.00 o 
  -5   5  12      219.80      257.60    235.56 o 
  -4   5  12      881.59      881.68    154.91 o 
  -3   5  12        8.33      -44.67     88.46 o 
  -2   5  12      185.89       77.77     92.01 o 
  -1   5  12    13826.13    13707.32    327.77 o 
   0   5  12     6032.11     6290.65    239.20 o 
   1   5  12    51282.73    50720.68    537.44 o 
   2   5  12        8.74       31.24     49.36 o 
   3   5  12     1577.67     1572.58    105.96 o 
   4   5  12      190.03      174.90    245.68 o 
   5   5  12      565.19      642.26    368.59 o 
  -5   6  12       39.96     -116.83    116.83 o 
  -4   6  12      950.22      959.80    155.56 o 
  -3   6  12       11.81      -56.70     91.20 o 
  -2   6  12     3549.55     3830.80    203.45 o 
  -1   6  12     3016.26     3490.97    165.59 o 
   0   6  12     3609.87     3949.95    200.01 o 
   1   6  12     9248.30     9369.05    182.74 o 
   2   6  12     3444.89     3477.15    143.08 o 
   3   6  12      246.44      334.97    100.26 o 
   4   6  12        2.04     -357.50    357.50 o 
   5   6  12       25.29      118.99    404.61 o 
  -5   7  12       41.54       29.32    344.52 o 
  -4   7  12      228.19      113.26    120.29 o 
  -3   7  12     3117.36     3319.40    367.61 o 
  -2   7  12     4906.00     4476.72    224.25 o 
  -1   7  12    28166.94    28694.35    513.23 o 
   0   7  12        1.98       46.42     77.11 o 
   1   7  12      157.54      237.67     61.49 o 
   2   7  12    10622.05    10443.49    249.10 o 
   3   7  12      439.08      394.48    103.92 o 
   4   7  12     2158.38     1892.82    521.01 o 
   5   7  12       54.99     -191.22    473.90 o 
  -5   8  12      183.81       75.84    136.06 o 
  -4   8  12     5674.36     5334.27    626.55 o 
  -3   8  12     2916.13     2782.90    312.35 o 
  -2   8  12     8599.85     8444.12    372.41 o 
  -1   8  12      876.83     1188.31    154.12 o 
   0   8  12     7345.05     7498.51    289.55 o 
   1   8  12     4789.92     5024.87    171.79 o 
   2   8  12    20323.09    20414.90    423.65 o 
   3   8  12       12.70       61.11    117.46 o 
   4   8  12      141.07        7.87    108.98 o 
  -4   9  12       60.08       -0.80    122.94 o 
  -3   9  12      652.69      655.15    174.80 o 
  -2   9  12     6308.34     6366.05    456.50 o 
  -1   9  12     4450.07     4337.20    269.64 o 
   0   9  12    15749.09    15750.35    428.81 o 
   1   9  12    29269.39    29357.56    605.72 o 
   2   9  12      405.00      380.57    134.40 o 
   3   9  12     2831.59     3064.19    234.85 o 
   4   9  12     1123.98     1184.58    190.55 o 
  -4  10  12       47.34     -141.74    141.74 o 
  -3  10  12       47.78      167.90    125.57 o 
  -2  10  12        8.42      -45.00    100.25 o 
  -1  10  12     2041.17     2047.33    207.93 o 
   0  10  12      376.11      419.92    133.72 o 
   1  10  12     1148.86     1068.88    140.41 o 
   2  10  12      698.27      862.78    204.96 o 
   3  10  12     3873.07     3632.39    340.80 o 
   4  10  12      142.92      174.59    180.14 o 
  -4  11  12      359.55      371.73    157.64 o 
  -3  11  12        8.44      208.17    133.76 o 
  -2  11  12      383.26      270.89    126.46 o 
  -1  11  12    11683.55    12296.24    343.56 o 
   0  11  12     1898.03     2347.68    209.96 o 
   1  11  12     9389.60     9227.11    352.59 o 
   2  11  12     5328.90     5335.20    399.09 o 
   3  11  12      120.50      173.97    175.24 o 
   4  11  12      293.87      288.22    216.16 o 
  -4  12  12     2350.25     2717.65    380.41 o 
  -3  12  12     2057.78     2451.79    324.85 o 
  -2  12  12     1431.86     1704.49    188.72 o 
  -1  12  12     3441.84     4006.22    319.68 o 
   0  12  12     7639.31     8268.98    353.45 o 
   1  12  12      681.95      431.88    122.12 o 
   2  12  12     4996.42     4992.33    414.61 o 
   3  12  12     4571.70     4549.47    407.42 o 
   4  12  12       11.25      142.97    162.51 o 
  -4  13  12      229.07      304.96    227.06 o 
  -3  13  12      114.99      210.38    203.20 o 
  -2  13  12     4217.05     4567.86    616.46 o 
  -1  13  12      490.14      394.41    165.61 o 
   0  13  12     7340.30     7660.43    351.26 o 
   1  13  12      124.58      229.03    114.22 o 
   2  13  12     1892.03     1784.80    280.33 o 
   3  13  12      173.20      370.31    241.11 o 
   4  13  12      711.37      737.37    210.11 o 
  -3  14  12      417.11      215.55    222.36 o 
  -2  14  12      633.65      446.21    184.45 o 
  -1  14  12      715.25      788.96    187.55 o 
   0  14  12     6051.37     6299.08    507.58 o 
   1  14  12      465.23      421.13    132.13 o 
   2  14  12     2315.95     2798.61    403.23 o 
   3  14  12      168.38        6.57    198.15 o 
  -3  15  12       21.06       -9.71    213.45 o 
  -2  15  12     1352.91     1757.24    341.58 o 
  -1  15  12      385.78      615.46    184.97 o 
   0  15  12     5922.46     6250.98    409.83 o 
   1  15  12     1011.87     1362.02    206.30 o 
   2  15  12      654.10      805.21    252.34 o 
   3  15  12       49.20      147.86    235.56 o 
  -3  16  12     1178.71     1626.17    337.32 o 
  -2  16  12      339.62      224.84    152.33 o 
  -1  16  12     3764.00     3757.38    303.60 o 
   0  16  12     2303.99     1925.84    217.69 o 
   1  16  12      340.55      278.64    198.41 o 
   2  16  12        5.40      -48.61    198.04 o 
   3  16  12      833.46     1977.07    304.18 o 
  -2  17  12      303.72      480.57    179.61 o 
  -1  17  12       36.76     -114.23    114.23 o 
   0  17  12        0.39      -77.05    111.63 o 
   1  17  12      235.84      238.60    183.11 o 
   2  17  12      680.63      450.50    400.46 o 
  -2  18  12      103.50      104.06    239.60 o 
  -1  18  12     2012.79     2297.16    239.56 o 
   0  18  12     1600.10     1450.25    396.30 o 
   1  18  12       83.20     -146.20    181.52 o 
   2  18  12       51.36       46.79    184.93 o 
  -1  19  12       65.55      -38.20    142.73 o 
   0  19  12      628.15      805.44    194.91 o 
   1  19  12     1149.86     1094.84    275.00 o 
  -5   0  13      124.60      241.11    202.31 o 
  -3   0  13     8948.05     8840.53    515.47 o 
  -1   0  13    22818.26    23129.87    445.52 o 
   1   0  13     6780.23     6804.86    213.24 o 
   3   0  13     1699.98     2049.29    303.00 o 
   5   0  13       12.27     -304.85    304.85 o 
  -5   1  13        0.30     -112.56    112.56 o 
  -4   1  13      688.92      716.48    165.51 o 
  -3   1  13      193.00      281.21    107.62 o 
  -2   1  13     2344.37     2205.29    150.80 o 
  -1   1  13    11358.75    11311.00    221.46 o 
   0   1  13     5300.62     5701.94    118.24 o 
   1   1  13    13700.83    13957.35    217.05 o 
   2   1  13    29787.38    30305.99    398.76 o 
   3   1  13        3.09      -64.94     76.31 o 
   4   1  13     1742.41     1889.01    307.19 o 
   5   1  13      196.99     -255.28    255.28 o 
  -5   2  13       45.88      123.02    142.89 o 
  -4   2  13     4788.27     4972.19    339.99 o 
  -3   2  13     1018.53      922.91    116.76 o 
  -2   2  13     5497.45     5730.72    203.49 o 
  -1   2  13     2669.46     2781.79    126.31 o 
   0   2  13    41254.31    41985.03    448.76 o 
   1   2  13     1332.52     1414.83     81.67 o 
   2   2  13    15000.93    15360.03    227.45 o 
   3   2  13     1407.04     1445.87    210.00 o 
   4   2  13      480.62      154.20    212.45 o 
   5   2  13      112.00     -357.09    393.53 o 
  -5   3  13       39.21       41.50    143.79 o 
  -4   3  13      995.97      904.91    153.53 o 
  -3   3  13     1381.70     1447.74    143.34 o 
  -2   3  13    17058.57    17074.82    392.61 o 
  -1   3  13     2923.23     2882.91    157.48 o 
   0   3  13     2051.30     2239.87    102.66 o 
   1   3  13      487.65      539.60     52.34 o 
   2   3  13    40878.56    42651.30    542.24 o 
   3   3  13       55.17      157.91     99.64 o 
   4   3  13     3455.21     3537.01    479.44 o 
   5   3  13        2.11     -238.27    238.27 o 
  -5   4  13       62.53      -28.93    149.67 o 
  -4   4  13     4327.07     4034.68    319.98 o 
  -3   4  13    13073.23    13121.31    595.29 o 
  -2   4  13      442.50      414.00    119.60 o 
  -1   4  13    20995.24    20884.29    428.41 o 
   0   4  13    47642.70    48590.08    724.85 o 
   1   4  13      393.78      356.57     51.55 o 
   2   4  13     8401.45     8517.43    177.95 o 
   3   4  13     1373.88     1296.17    104.04 o 
   4   4  13     1480.82     1171.05    144.11 o 
   5   4  13      175.14      126.60    419.86 o 
  -5   5  13       18.62     -148.31    148.31 o 
  -4   5  13     1756.97     2041.10    222.41 o 
  -3   5  13        9.46      -82.75     82.75 o 
  -2   5  13    12714.75    12249.26    570.81 o 
  -1   5  13      424.28      423.01     91.30 o 
   0   5  13    54909.47    55818.66    864.14 o 
   1   5  13     3295.42     3292.65    122.73 o 
   2   5  13      694.51      686.50     76.18 o 
   3   5  13      654.25      613.59     85.84 o 
   4   5  13      281.91      311.50    135.51 o 
   5   5  13       65.85     -149.10    335.33 o 
  -5   6  13       89.33       25.58    136.42 o 
  -4   6  13      447.42      480.29    139.27 o 
  -3   6  13      711.42      608.06    124.93 o 
  -2   6  13      138.78       55.67     83.56 o 
  -1   6  13     7954.61     8163.78    233.82 o 
   0   6  13       68.32      137.98     68.60 o 
   1   6  13      188.70      325.05     56.76 o 
   2   6  13      274.24      308.99     66.14 o 
   3   6  13     2942.46     3028.79    179.74 o 
   4   6  13        0.58      203.82    192.49 o 
   5   6  13      295.51       -5.54    482.21 o 
  -5   7  13        2.05       -5.57    236.47 o 
  -4   7  13      126.40       86.61    126.04 o 
  -3   7  13      484.98      358.55    118.30 o 
  -2   7  13      824.40      903.77    166.50 o 
  -1   7  13      946.64      669.35    102.07 o 
   0   7  13     5756.61     5925.14    293.76 o 
   1   7  13      391.03      310.14     68.23 o 
   2   7  13    10585.16    10850.59    263.17 o 
   3   7  13        0.61      -26.92     91.98 o 
   4   7  13       43.10      124.71    396.30 o 
  -5   8  13       61.13      -93.12    137.72 o 
  -4   8  13      114.51      271.37    136.40 o 
  -3   8  13     6074.19     6373.69    310.03 o 
  -2   8  13     1753.17     1690.05    159.11 o 
  -1   8  13    26299.03    27315.04    555.94 o 
   0   8  13    13995.79    14199.13    415.06 o 
   1   8  13     1887.73     1980.93    158.55 o 
   2   8  13      529.80      414.91     82.36 o 
   3   8  13     6866.23     7400.29    531.61 o 
   4   8  13      792.42      435.10    448.95 o 
  -4   9  13      725.90      874.54    196.99 o 
  -3   9  13     1243.84      998.57    167.66 o 
  -2   9  13     6932.00     7013.18    272.70 o 
  -1   9  13      178.60      206.52    124.41 o 
   0   9  13    35570.46    35579.23    646.70 o 
   1   9  13     5368.06     5363.77    252.62 o 
   2   9  13      205.04      236.38    151.35 o 
   3   9  13      312.84      462.53    182.80 o 
   4   9  13      206.43      324.74    161.74 o 
  -4  10  13      124.70      157.74    156.82 o 
  -3  10  13       29.73      -99.48    110.24 o 
  -2  10  13     1677.92     1755.68    174.21 o 
  -1  10  13      830.63      845.94    162.32 o 
   0  10  13      760.22      742.32    146.52 o 
   1  10  13      486.32      464.83     96.56 o 
   2  10  13     3341.44     2745.82    308.76 o 
   3  10  13       19.14      122.20    167.63 o 
   4  10  13      598.21      925.73    264.66 o 
  -4  11  13      226.78      330.08    154.69 o 
  -3  11  13     1057.23     1048.46    183.70 o 
  -2  11  13     3902.83     3517.44    571.70 o 
  -1  11  13     2774.38     2682.07    244.57 o 
   0  11  13     6893.90     7032.77    322.00 o 
   1  11  13      396.47      207.00    129.65 o 
   2  11  13      139.03      485.85    193.10 o 
   3  11  13       44.09     -143.89    143.89 o 
   4  11  13      387.28      623.55    227.25 o 
  -4  12  13      790.26      802.17    195.48 o 
  -3  12  13     1361.99     1171.87    285.45 o 
  -2  12  13     4914.53     4987.12    341.19 o 
  -1  12  13    11425.15    13102.83    637.21 o 
   0  12  13      226.37      113.54    132.71 o 
   1  12  13     1154.29     1202.58    152.77 o 
   2  12  13     3721.98     3397.90    802.30 o 
   3  12  13      558.51      350.13    211.66 o 
   4  12  13      512.65      523.78    260.50 o 
  -4  13  13        6.81      -73.13    214.25 o 
  -3  13  13     2326.77     2966.05    355.62 o 
  -2  13  13       35.95      -35.37    154.66 o 
  -1  13  13      191.33      174.13    142.91 o 
   0  13  13     2293.59     2230.06    229.47 o 
   1  13  13     6710.39     6614.80    293.64 o 
   2  13  13      598.05      804.42    248.03 o 
   3  13  13      466.81      485.21    228.63 o 
  -3  14  13       98.89       86.34    202.64 o 
  -2  14  13      159.00      -54.15    158.19 o 
  -1  14  13      724.18      634.45    180.06 o 
   0  14  13      654.35      929.85    229.59 o 
   1  14  13       41.56      -61.93    130.29 o 
   2  14  13      426.49      464.62    219.36 o 
   3  14  13      453.09      543.18    279.90 o 
  -3  15  13       13.41      160.95    234.17 o 
  -2  15  13        4.89      120.19    141.50 o 
  -1  15  13     3683.43     3687.37    320.83 o 
   0  15  13      189.33      169.08    160.71 o 
   1  15  13     3179.85     2962.99    369.95 o 
   2  15  13      105.52      454.27    208.69 o 
   3  15  13       61.57       36.03    257.73 o 
  -3  16  13       23.31       18.26    228.65 o 
  -2  16  13     3455.57     3990.95    320.62 o 
  -1  16  13     1483.65     1538.62    242.94 o 
   0  16  13       31.88       13.03    129.68 o 
   1  16  13     1494.14     1078.31    271.15 o 
   2  16  13     1037.72      845.97    274.01 o 
   3  16  13      377.15      145.37    199.62 o 
  -2  17  13      218.31      217.67    158.39 o 
  -1  17  13      953.51     1263.68    195.68 o 
   0  17  13      740.61      778.95    202.70 o 
   1  17  13     1226.92     1577.02    306.45 o 
   2  17  13     1445.67     1541.58    294.33 o 
  -2  18  13       99.14      235.96    246.09 o 
  -1  18  13      441.83      536.77    165.80 o 
   0  18  13     2214.02     2413.38    271.52 o 
   1  18  13     1251.00     1187.77    273.11 o 
   2  18  13     1291.10     2091.07    327.46 o 
  -1  19  13       73.39      162.78    150.53 o 
   0  19  13      178.49      452.95    186.53 o 
   1  19  13      848.84      912.35    268.95 o 
  -4   0  14      835.90      745.49    241.11 o 
  -2   0  14       84.45     -117.45    131.64 o 
   0   0  14    86705.90    89087.05   1400.94 o 
   2   0  14    24592.71    25208.62    499.51 o 
   4   0  14     2983.22     3375.47    543.18 o 
  -5   1  14       63.20      225.22    160.55 o 
  -4   1  14      466.71      721.55    164.57 o 
  -3   1  14        2.78     -152.42    152.42 o 
  -2   1  14    24904.55    23844.02    464.23 o 
  -1   1  14        0.97       59.21     52.09 o 
   0   1  14    79607.29    81596.33    923.64 o 
   1   1  14      195.24      174.84     33.85 o 
   2   1  14     3181.24     3261.55    114.35 o 
   3   1  14      446.38      484.82     72.86 o 
   4   1  14     1217.17     1415.03    293.92 o 
   5   1  14      213.50     -157.92    261.99 o 
  -5   2  14      428.20      722.92    189.81 o 
  -4   2  14     1456.44     1647.33    225.36 o 
  -3   2  14     8072.81     8286.24    386.00 o 
  -2   2  14     1033.12     1018.71    112.05 o 
  -1   2  14    23750.66    22710.01    397.57 o 
   0   2  14     4787.70     4502.73    127.21 o 
   1   2  14      658.27      791.41     56.72 o 
   2   2  14     3032.93     3238.92    110.31 o 
   3   2  14     3024.56     3214.83    141.51 o 
   4   2  14       48.11     -184.93    184.93 o 
   5   2  14      587.77       89.76    282.99 o 
  -5   3  14       82.74        0.19    159.27 o 
  -4   3  14     1292.41     1236.40    176.52 o 
  -3   3  14       23.66      146.56    102.39 o 
  -2   3  14      522.32      539.59    101.58 o 
  -1   3  14      706.00      743.22     82.09 o 
   0   3  14    18528.00    19022.74    286.12 o 
   1   3  14       84.94       49.40     36.24 o 
   2   3  14    11019.08    11300.70    200.07 o 
   3   3  14       50.80       42.78     58.08 o 
   4   3  14      435.66      555.02    244.83 o 
   5   3  14       97.19     -237.61    237.61 o 
  -5   4  14       31.98      134.57    166.43 o 
  -4   4  14       35.78       28.02    114.78 o 
  -3   4  14     1091.29     1015.42    140.33 o 
  -2   4  14        0.96      -79.87     79.87 o 
  -1   4  14      347.79      421.33     97.28 o 
   0   4  14     6578.53     6793.31    171.53 o 
   1   4  14      428.36      493.00     59.95 o 
   2   4  14     3812.39     3887.66    165.20 o 
   3   4  14      715.88      646.61     81.07 o 
   4   4  14      145.27      183.43    118.75 o 
   5   4  14      111.87       88.77    264.50 o 
  -5   5  14       16.07       89.45    165.51 o 
  -4   5  14      182.19      300.07    130.06 o 
  -3   5  14        0.41       87.89     91.72 o 
  -2   5  14    13852.21    14295.38    466.81 o 
  -1   5  14      236.32      178.18     84.51 o 
   0   5  14    27740.67    27505.82    497.23 o 
   1   5  14     1795.56     1971.20    103.01 o 
   2   5  14       18.91       44.25     54.47 o 
   3   5  14       86.16      121.39     73.75 o 
   4   5  14      711.96     1003.68    167.91 o 
   5   5  14       26.91     -446.18    446.18 o 
  -5   6  14       85.68       98.04    138.82 o 
  -4   6  14     2232.57     3034.56    248.35 o 
  -3   6  14     5912.01     6438.75    307.20 o 
  -2   6  14     5964.63     6377.15    279.59 o 
  -1   6  14    23435.11    22645.46    480.47 o 
   0   6  14    16317.75    16102.58    383.33 o 
   1   6  14      453.41      529.63     73.04 o 
   2   6  14     9300.99     9274.00    220.72 o 
   3   6  14     3474.97     3410.21    161.57 o 
   4   6  14      124.80      148.67    372.74 o 
   5   6  14      309.75      102.54    509.92 o 
  -5   7  14       24.39      240.46    152.53 o 
  -4   7  14      297.46      236.59    134.12 o 
  -3   7  14      606.72      417.46    125.70 o 
  -2   7  14    10407.34    10799.40    378.61 o 
  -1   7  14       28.98       -6.01     77.09 o 
   0   7  14      979.05     1109.59    124.00 o 
   1   7  14     1488.85     1591.82    105.72 o 
   2   7  14    28877.80    30306.73    546.77 o 
   3   7  14        7.61      -12.85    118.69 o 
   4   7  14     4492.78     4301.10    695.60 o 
  -4   8  14     1853.76     1969.95    382.89 o 
  -3   8  14      545.26      482.38    192.00 o 
  -2   8  14      852.39      788.11    129.95 o 
  -1   8  14      169.34      156.28     96.52 o 
   0   8  14    12226.98    12487.02    866.02 o 
   1   8  14       16.60       -7.70     88.20 o 
   2   8  14     1312.72     1201.81    187.60 o 
   3   8  14       22.03      -26.34    128.59 o 
   4   8  14      939.88      729.34    147.32 o 
  -4   9  14      284.16      131.85    183.83 o 
  -3   9  14       92.46      105.80    125.60 o 
  -2   9  14     1023.16     1185.08    151.69 o 
  -1   9  14       18.32      -29.79    112.76 o 
   0   9  14     2501.79     2346.55    270.90 o 
   1   9  14     3555.83     3521.43    159.92 o 
   2   9  14     5746.12     6791.21    378.96 o 
   3   9  14     2275.35     1605.71    246.00 o 
   4   9  14       88.76      167.42    158.32 o 
  -4  10  14      107.44       97.74    154.42 o 
  -3  10  14     3266.04     3373.59    267.08 o 
  -2  10  14     5753.82     6226.90    348.88 o 
  -1  10  14     8952.21     9593.80    378.83 o 
   0  10  14      611.89      871.34    141.13 o 
   1  10  14      269.46      242.80     99.88 o 
   2  10  14        5.15       20.56    164.37 o 
   3  10  14      329.21      909.73    219.25 o 
   4  10  14       16.39       76.50    165.28 o 
  -4  11  14       22.84      -93.77    138.67 o 
  -3  11  14      972.32     1038.15    186.29 o 
  -2  11  14        0.31        0.24    192.75 o 
  -1  11  14      483.59      229.81    148.62 o 
   0  11  14       84.03      -27.66    172.43 o 
   1  11  14     2632.39     2512.54    263.20 o 
   2  11  14     7694.57     7803.95    505.77 o 
   3  11  14        1.58       72.96    178.25 o 
   4  11  14      268.52      695.60    232.79 o 
  -4  12  14      233.04      283.03    169.25 o 
  -3  12  14      268.39      337.29    435.10 o 
  -2  12  14      319.30      159.63    160.00 o 
  -1  12  14       85.23       84.85    108.67 o 
   0  12  14      434.35      419.51    148.15 o 
   1  12  14      625.68      564.24    127.30 o 
   2  12  14      230.98      281.60    190.69 o 
   3  12  14        0.90      149.22    185.03 o 
   4  12  14      333.64      230.02    232.79 o 
  -4  13  14       10.71     -124.67    196.84 o 
  -3  13  14     1851.75     2457.90    344.48 o 
  -2  13  14     1419.50     1547.91    298.84 o 
  -1  13  14      182.58      363.13    195.10 o 
   0  13  14      580.16      422.60    154.16 o 
   1  13  14     2911.00     2838.35    420.79 o 
   2  13  14     5355.88     5659.05    473.15 o 
   3  13  14     1664.06     1751.48    371.36 o 
  -3  14  14     2747.37     2967.08    375.55 o 
  -2  14  14     1962.95     2710.92    291.55 o 
  -1  14  14       14.30       93.47    157.21 o 
   0  14  14    14114.43    15738.80    531.88 o 
   1  14  14     1649.36     1326.51    266.08 o 
   2  14  14      791.04      852.54    244.11 o 
   3  14  14      420.17      440.64    285.45 o 
  -3  15  14        3.44      -59.84    381.06 o 
  -2  15  14     4302.04     4073.66    420.21 o 
  -1  15  14     1926.58     1824.21    250.29 o 
   0  15  14     3448.99     3237.32    288.89 o 
   1  15  14     1940.24     1821.95    312.56 o 
   2  15  14       30.83      -90.14    189.81 o 
   3  15  14        0.44     -254.96    266.05 o 
  -3  16  14       39.57      472.17    273.82 o 
  -2  16  14      126.44      168.66    156.51 o 
  -1  16  14        0.90      -50.04    159.60 o 
   0  16  14     1950.83     1776.05    214.27 o 
   1  16  14      491.74      405.37    213.77 o 
   2  16  14     1077.95      581.63    494.68 o 
  -2  17  14      380.16      353.18    176.73 o 
  -1  17  14        0.05      -62.80    168.54 o 
   0  17  14      798.61      855.08    206.06 o 
   1  17  14      194.52      527.63    252.14 o 
   2  17  14      214.55      243.88    321.47 o 
  -2  18  14      646.13      914.05    403.23 o 
  -1  18  14       15.83      -89.10    138.52 o 
   0  18  14     1437.94     1755.47    246.83 o 
   1  18  14      590.45      745.36    232.39 o 
  -1  19  14     1672.74     1139.82    205.40 o 
   0  19  14      805.70      513.96    225.06 o 
  -5   0  15      122.21       11.09    199.54 o 
  -3   0  15    21070.72    21893.47    914.54 o 
  -1   0  15    16309.68    16135.47    357.77 o 
   1   0  15     7933.80     7578.38    573.23 o 
   3   0  15     2179.11     2534.23    212.59 o 
   5   0  15       63.88     -329.79    396.30 o 
  -5   1  15       13.46      121.45    156.73 o 
  -4   1  15       58.00        2.25    200.92 o 
  -3   1  15      168.39      206.90    137.01 o 
  -2   1  15      497.22      505.99     89.45 o 
  -1   1  15     8495.96     8159.36    193.94 o 
   0   1  15     9390.73    10362.18    193.22 o 
   1   1  15      155.74      162.51     35.67 o 
   2   1  15     8648.63     9007.53    187.12 o 
   3   1  15     2963.46     3179.60    147.88 o 
   4   1  15      304.97      242.00    372.74 o 
   5   1  15      327.53     -349.19    349.19 o 
  -5   2  15        0.40      133.11    151.63 o 
  -4   2  15     1267.03     1118.74    196.88 o 
  -3   2  15      959.79      926.13    159.35 o 
  -2   2  15     5023.32     5181.59    203.28 o 
  -1   2  15      485.66      346.67     71.46 o 
   0   2  15      184.48      210.13     53.69 o 
   1   2  15     2456.89     2750.85     94.33 o 
   2   2  15       21.41      -43.85     43.85 o 
   3   2  15       86.81       88.71     63.20 o 
   4   2  15      335.46      266.85    229.20 o 
   5   2  15       15.67     -274.23    274.23 o 
  -5   3  15      344.08      428.80    206.46 o 
  -4   3  15      277.41      137.21    120.92 o 
  -3   3  15      169.62      198.02    105.11 o 
  -2   3  15     2640.27     2750.08    169.35 o 
  -1   3  15      324.61      276.98     68.66 o 
   0   3  15     1254.39     1228.88     96.35 o 
   1   3  15     5681.49     5757.01    139.58 o 
   2   3  15    20857.35    21269.44    302.17 o 
   3   3  15     2442.10     2412.20    116.16 o 
   4   3  15     2173.62     1499.48    305.63 o 
   5   3  15       49.47     -256.78    256.78 o 
  -5   4  15      573.08      594.17    191.77 o 
  -4   4  15      821.39     1101.87    169.98 o 
  -3   4  15     5949.25     6263.14    264.00 o 
  -2   4  15     1156.10     1200.47    140.00 o 
  -1   4  15     7424.74     7573.74    213.71 o 
   0   4  15    16423.68    16100.59    283.15 o 
   1   4  15     5329.77     5354.26    158.77 o 
   2   4  15     5390.97     5317.48    164.91 o 
   3   4  15     1573.49     1721.57    111.31 o 
   4   4  15     1428.65     1373.03    168.99 o 
   5   4  15        9.66     -404.61    404.61 o 
  -5   5  15       40.56       71.29    162.61 o 
  -4   5  15       14.85      -62.97    121.32 o 
  -3   5  15       43.71       40.78    101.60 o 
  -2   5  15    12084.85    11546.44    469.29 o 
  -1   5  15     7252.55     7465.76    250.11 o 
   0   5  15     8909.57     8704.04    219.84 o 
   1   5  15      225.30       99.39     63.43 o 
   2   5  15      895.92      938.15     84.28 o 
   3   5  15     3324.45     3547.06    159.33 o 
   4   5  15      324.29      506.33    153.60 o 
   5   5  15      299.84     -451.73    451.73 o 
  -5   6  15        1.61       74.54    143.44 o 
  -4   6  15      106.67      244.90    133.91 o 
  -3   6  15      570.44      480.74    115.63 o 
  -2   6  15     5943.09     5846.69    251.49 o 
  -1   6  15      664.67      738.71    114.26 o 
   0   6  15    24251.57    23940.13    564.76 o 
   1   6  15     7529.75     7459.68    192.35 o 
   2   6  15     4466.31     4778.56    180.10 o 
   3   6  15     1324.78     1529.98    135.54 o 
   4   6  15      564.39      340.98    219.05 o 
  -4   7  15       47.93      -13.86    125.43 o 
  -3   7  15     3408.41     3562.92    263.06 o 
  -2   7  15     1758.95     1752.88    151.42 o 
  -1   7  15     2874.44     2632.60    176.50 o 
   0   7  15     6675.62     6665.84    327.72 o 
   1   7  15    20265.91    20217.71    435.58 o 
   2   7  15      162.28      424.18     89.17 o 
   3   7  15      647.71      428.96    128.40 o 
   4   7  15       29.03      127.77    414.31 o 
  -4   8  15        1.45       -7.44    126.98 o 
  -3   8  15      961.92     1081.45    176.70 o 
  -2   8  15      941.05      795.03    138.65 o 
  -1   8  15     1167.10     1214.21    141.44 o 
   0   8  15     4219.55     4046.41    381.41 o 
   1   8  15     1591.18     1559.35    116.29 o 
   2   8  15      424.83      226.21    202.25 o 
   3   8  15       77.62      -39.05    135.55 o 
   4   8  15      954.46      748.26    493.30 o 
  -4   9  15       41.03      161.20    140.78 o 
  -3   9  15     2775.20     3104.93    256.75 o 
  -2   9  15    10537.95    10446.66    421.16 o 
  -1   9  15     1999.69     2104.42    209.91 o 
   0   9  15     7347.31     7693.71    318.31 o 
   1   9  15      533.21      478.16     86.84 o 
   2   9  15      563.13      595.54    225.29 o 
   3   9  15     1349.59     1478.57    218.74 o 
   4   9  15       26.78      -69.45    307.62 o 
  -4  10  15      580.50      577.81    176.99 o 
  -3  10  15       36.16      103.14    131.14 o 
  -2  10  15      751.14      624.32    143.51 o 
  -1  10  15     5682.05     5406.14    321.47 o 
   0  10  15    40509.02    41203.40    744.64 o 
   1  10  15     6247.44     6568.41    384.41 o 
   2  10  15     3896.36     4036.69    382.97 o 
   3  10  15      119.05      112.14    174.76 o 
   4  10  15      659.54      799.80    205.78 o 
  -4  11  15      460.99      112.45    152.15 o 
  -3  11  15      734.62      489.91    159.17 o 
  -2  11  15    13051.49    13110.02    763.99 o 
  -1  11  15     2320.55     2543.00    246.24 o 
   0  11  15     5328.07     5864.49    658.35 o 
   1  11  15      650.23      793.55    134.73 o 
   2  11  15     6021.55     6091.46    443.12 o 
   3  11  15        5.47       -5.47    176.71 o 
   4  11  15     1804.02     1496.52    310.39 o 
  -4  12  15     1293.05     1208.92    213.08 o 
  -3  12  15      405.13      530.15    222.14 o 
  -2  12  15      436.34      646.30    183.52 o 
  -1  12  15       47.44       40.85    137.74 o 
   0  12  15     6327.73     6590.27    455.95 o 
   1  12  15       47.57       14.83    104.85 o 
   2  12  15     1238.29     1518.53    272.71 o 
   3  12  15      129.21      257.73    232.79 o 
   4  12  15      138.47        2.77    224.48 o 
  -3  13  15      471.38      277.35    219.93 o 
  -2  13  15       11.10     -143.46    143.46 o 
  -1  13  15      293.60      421.12    186.14 o 
   0  13  15     2882.43     3035.29    260.89 o 
   1  13  15      765.06      886.54    176.01 o 
   2  13  15     2794.96     2243.28    322.92 o 
   3  13  15      222.99      376.90    266.05 o 
  -3  14  15       56.70      236.33    222.41 o 
  -2  14  15       17.09      335.05    201.78 o 
  -1  14  15     3106.09     3207.69    468.65 o 
   0  14  15     1343.28     1405.52    216.55 o 
   1  14  15     2250.68     2016.46    410.16 o 
   2  14  15     1539.61     1326.66    302.07 o 
   3  14  15      336.66      351.96    271.59 o 
  -3  15  15      219.97      407.13    238.69 o 
  -2  15  15     3580.65     3158.09    875.74 o 
  -1  15  15      608.58      348.76    185.82 o 
   0  15  15     3253.30     3786.06    310.80 o 
   1  15  15       68.83      136.59    194.92 o 
   2  15  15     1040.67     1079.89    280.88 o 
   3  15  15        1.93     -180.14    279.90 o 
  -2  16  15     1426.71     1153.58    292.72 o 
  -1  16  15     2112.30     1684.28    273.20 o 
   0  16  15      999.27     1177.78    223.21 o 
   1  16  15        5.67      -65.55    187.82 o 
   2  16  15     1550.16     1668.34    498.84 o 
  -2  17  15      683.60      898.02    214.89 o 
  -1  17  15      245.90      250.47    319.17 o 
   0  17  15       52.83       80.72    171.06 o 
   1  17  15      510.42      561.55    251.97 o 
   2  17  15     2715.32     2319.60    526.55 o 
  -1  18  15      216.39      203.15    149.66 o 
   0  18  15      576.28       38.80    329.79 o 
   1  18  15        0.63       60.97    313.16 o 
   0  19  15      141.39      107.28    491.91 o 
  -4   0  16       21.28      266.05    202.31 o 
  -2   0  16    27127.37    25160.86    972.74 o 
   0   0  16    82225.14    82266.91   1320.66 o 
   2   0  16    13213.71    12782.52    477.61 o 
   4   0  16     5605.34     5598.08    701.15 o 
  -5   1  16      650.48      830.93    206.68 o 
  -4   1  16        8.25      129.76    138.47 o 
  -3   1  16     1487.29     1343.06    202.64 o 
  -2   1  16     9738.03     9189.53    261.30 o 
  -1   1  16     5120.67     5284.01    163.81 o 
   0   1  16      695.58      756.62     69.79 o 
   1   1  16    24204.89    24206.25    474.89 o 
   2   1  16     3046.12     3155.47    120.78 o 
   3   1  16     2571.45     2635.45    169.58 o 
   4   1  16      722.23      571.35    263.16 o 
   5   1  16        0.07     -351.96    351.96 o 
  -5   2  16      256.78      486.19    187.02 o 
  -4   2  16      298.92      404.51    159.48 o 
  -3   2  16      520.16      371.78    125.55 o 
  -2   2  16       10.27      -49.23     83.20 o 
  -1   2  16     1104.28     1088.99     91.41 o 
   0   2  16     2368.70     2246.59    102.57 o 
   1   2  16     5030.96     4896.69    131.79 o 
   2   2  16     1081.63     1029.67     74.94 o 
   3   2  16     1259.12     1317.76    120.01 o 
   4   2  16      298.83       91.11    234.93 o 
   5   2  16       53.23     -410.16    410.16 o 
  -5   3  16      936.81      860.45    211.63 o 
  -4   3  16      567.64      626.65    182.12 o 
  -3   3  16    13118.27    13598.90    360.81 o 
  -2   3  16      135.91       89.31     87.01 o 
  -1   3  16    13940.78    14101.27    300.63 o 
   0   3  16     3589.53     3879.48    142.94 o 
   1   3  16    36128.13    36727.91    587.33 o 
   2   3  16     3135.98     3541.19    124.92 o 
   3   3  16      280.39      233.03     70.00 o 
   4   3  16      206.35      -70.07    216.60 o 
   5   3  16      234.52     -415.70    415.70 o 
  -5   4  16       59.86       60.41    159.27 o 
  -4   4  16       13.10      -46.15    113.74 o 
  -3   4  16     2095.00     2064.35    314.78 o 
  -2   4  16    13471.17    13342.86    445.61 o 
  -1   4  16    21958.89    21393.27    406.09 o 
   0   4  16    43408.15    43539.21    556.30 o 
   1   4  16     1590.84     1632.52    114.33 o 
   2   4  16     1900.11     2122.45    106.78 o 
   3   4  16     3291.91     3646.70    158.33 o 
   4   4  16      983.57      775.44    250.05 o 
  -5   5  16       42.23      -49.11    159.79 o 
  -4   5  16      330.93       98.88    129.81 o 
  -3   5  16      488.13      417.82    133.98 o 
  -2   5  16     7623.50     7767.58    314.80 o 
  -1   5  16     3990.17     4071.09    294.31 o 
   0   5  16      534.49      363.31     76.66 o 
   1   5  16       35.32      -53.75     53.75 o 
   2   5  16     5488.62     5437.57    162.27 o 
   3   5  16     4057.75     4263.65    208.05 o 
   4   5  16      205.21      437.18    278.52 o 
  -4   6  16      898.40     1216.53    331.16 o 
  -3   6  16     5376.58     4890.40    612.48 o 
  -2   6  16      403.76      496.81    174.40 o 
  -1   6  16     1162.43     1381.24    138.35 o 
   0   6  16     5455.27     5662.55    261.83 o 
   1   6  16      300.02      303.98     69.64 o 
   2   6  16     1000.27     1236.92    129.24 o 
   3   6  16      575.35      507.07    124.51 o 
   4   6  16      705.03      483.20    403.23 o 
  -4   7  16      384.93      401.48    160.19 o 
  -3   7  16     1801.20     2070.28    334.47 o 
  -2   7  16     2300.00     2366.23    189.53 o 
  -1   7  16      144.91       57.79     93.74 o 
   0   7  16      595.11      769.95    134.88 o 
   1   7  16     5083.97     4954.54    228.83 o 
   2   7  16    12000.88    12333.17    353.63 o 
   3   7  16      538.36      602.32    130.32 o 
   4   7  16     1157.77     1319.29    289.09 o 
  -4   8  16      403.71      337.88    153.02 o 
  -3   8  16      863.58      867.69    166.63 o 
  -2   8  16     3560.96     3331.56    321.73 o 
  -1   8  16     8967.93     9067.02    299.96 o 
   0   8  16     1167.80      992.33    151.55 o 
   1   8  16      299.55      184.04     76.61 o 
   2   8  16      358.44       82.17    146.36 o 
   3   8  16      986.32     1058.63    190.53 o 
   4   8  16        4.00     -390.76    407.38 o 
  -4   9  16       11.88     -119.36    119.36 o 
  -3   9  16      202.61      188.16    138.03 o 
  -2   9  16      837.22      855.78    140.04 o 
  -1   9  16     4613.01     4987.09    502.62 o 
   0   9  16     1450.00     1374.10    177.26 o 
   1   9  16      591.93      469.06    101.12 o 
   2   9  16      132.93       97.45    153.35 o 
   3   9  16     4438.94     3807.73    311.44 o 
   4   9  16       24.30       40.40    143.54 o 
  -4  10  16      457.03      374.39    162.59 o 
  -3  10  16     4932.17     4532.26    308.82 o 
  -2  10  16     1337.70     1509.95    175.21 o 
  -1  10  16     5208.27     5278.00    362.86 o 
   0  10  16      770.81      803.08    123.13 o 
   1  10  16     4510.54     4767.69    201.42 o 
   2  10  16      500.47      478.00    201.99 o 
   3  10  16     2397.55     2139.77    322.61 o 
   4  10  16      186.36       80.06    161.13 o 
  -4  11  16       86.59      462.17    185.36 o 
  -3  11  16       33.34       91.23    135.06 o 
  -2  11  16     1069.76     1233.47    214.09 o 
  -1  11  16     1797.06     2200.37    275.67 o 
   0  11  16      191.50      202.15    137.36 o 
   1  11  16     2435.09     2470.08    193.38 o 
   2  11  16     1424.82     1472.48    279.72 o 
   3  11  16     1016.59     1277.58    324.25 o 
   4  11  16      266.97      587.52    241.11 o 
  -4  12  16      711.35      409.32    196.16 o 
  -3  12  16        6.56      -53.40    186.04 o 
  -2  12  16     4169.43     4245.71    330.36 o 
  -1  12  16      168.07      320.88    155.21 o 
   0  12  16      472.25      594.62    160.49 o 
   1  12  16     2164.75     2247.04    310.81 o 
   2  12  16      171.28      470.75    272.98 o 
   3  12  16      611.77      482.21    254.96 o 
  -3  13  16      105.44      357.60    222.98 o 
  -2  13  16       78.02      -56.97    151.66 o 
  -1  13  16      268.97      262.54    168.32 o 
   0  13  16       12.00       85.40    149.49 o 
   1  13  16     5727.95     5845.79    565.35 o 
   2  13  16       84.02      350.06    213.07 o 
   3  13  16     1410.47     1141.79    335.33 o 
  -3  14  16       54.47       92.46    226.28 o 
  -2  14  16      936.82      590.03    247.63 o 
  -1  14  16      471.90      422.63    181.78 o 
   0  14  16     1332.24     1464.29    228.80 o 
   1  14  16      749.66      858.88    255.05 o 
   2  14  16       45.24     -120.33    162.15 o 
   3  14  16        3.63     -177.36    213.39 o 
  -3  15  16       16.14      226.76    473.90 o 
  -2  15  16       94.76      -53.24    204.44 o 
  -1  15  16      765.45      701.94    209.05 o 
   0  15  16      268.59      216.76    156.83 o 
   1  15  16       28.06       46.32    349.19 o 
   2  15  16       20.01      -36.80    192.66 o 
   3  15  16      818.54     1266.50    371.36 o 
  -2  16  16     2665.58     2353.00    362.91 o 
  -1  16  16      885.24      556.36    198.49 o 
   0  16  16     4258.82     4552.43    352.84 o 
   1  16  16     3148.22     3206.82    406.81 o 
   2  16  16      174.06       74.83    277.13 o 
  -2  17  16      214.51      146.61    188.11 o 
  -1  17  16     1011.60     1315.45    257.84 o 
   0  17  16     1489.80     1239.51    318.28 o 
   1  17  16     1260.56     1258.12    812.00 o 
   2  17  16     1512.90     1604.60    460.04 o 
  -1  18  16     1545.79     1564.88    302.22 o 
   0  18  16      164.13      412.93    379.67 o 
   1  18  16      138.74     -266.05    266.05 o 
  -5   0  17        0.50      -19.40    218.93 o 
  -3   0  17     4691.29     4592.09    451.73 o 
  -1   0  17    17221.07    17113.60    452.05 o 
   1   0  17      626.31      642.69    140.40 o 
   3   0  17     1660.02     1746.76    182.16 o 
  -5   1  17        0.01      -38.64    149.13 o 
  -4   1  17       99.59      134.82    149.82 o 
  -3   1  17      150.50       98.90    137.13 o 
  -2   1  17      129.47      234.00     82.79 o 
  -1   1  17    10918.82    10534.46    236.25 o 
   0   1  17      474.90      546.22     66.66 o 
   1   1  17       47.17      140.99     50.57 o 
   2   1  17      393.38      534.12     69.89 o 
   3   1  17     7314.91     7850.56    240.02 o 
   4   1  17      338.05     -126.63    278.52 o 
  -5   2  17        0.23      167.45    167.13 o 
  -4   2  17     1334.54     1411.09    221.33 o 
  -3   2  17     1613.26     1614.65    215.80 o 
  -2   2  17    20994.97    21182.76    455.12 o 
  -1   2  17     1660.66     1471.38    106.26 o 
   0   2  17     9541.44     9517.07    196.26 o 
   1   2  17     8142.44     8067.37    189.17 o 
   2   2  17      765.51      811.66     71.84 o 
   3   2  17     2909.92     2933.62    136.87 o 
   4   2  17      129.07     -266.14    387.99 o 
  -5   3  17      592.11      519.97    186.17 o 
  -4   3  17       19.06      -55.51    138.14 o 
  -3   3  17     4615.60     4660.23    526.75 o 
  -2   3  17     1136.03     1269.14    133.26 o 
  -1   3  17     5479.21     5123.54    186.17 o 
   0   3  17     1876.72     1913.92    102.75 o 
   1   3  17    18964.36    19248.79    354.72 o 
   2   3  17     1274.69     1375.11     94.62 o 
   3   3  17     1488.40     1384.60    122.81 o 
   4   3  17      990.39      856.12    382.44 o 
  -5   4  17        0.16       40.02    163.74 o 
  -4   4  17        0.50       49.39    127.21 o 
  -3   4  17      131.24      130.47    119.96 o 
  -2   4  17      163.23      147.91     96.19 o 
  -1   4  17     2403.43     2455.19    159.93 o 
   0   4  17     4108.60     4300.35    142.90 o 
   1   4  17     1026.54      850.79     87.28 o 
   2   4  17      709.53      700.90     74.34 o 
   3   4  17       52.68       85.51     71.53 o 
   4   4  17      282.34      231.83    139.70 o 
  -4   5  17       29.06      -15.67    116.58 o 
  -3   5  17        0.20       19.25    114.53 o 
  -2   5  17     1326.86     1604.10    153.58 o 
  -1   5  17      935.91     1013.59    109.56 o 
   0   5  17     1300.36     1404.17    112.21 o 
   1   5  17      432.93      378.40     77.87 o 
   2   5  17       14.73        5.79     66.43 o 
   3   5  17     3652.63     4189.27    280.99 o 
   4   5  17        2.67       90.97    400.46 o 
  -4   6  17     1102.41      919.24    273.89 o 
  -3   6  17     2917.74     2802.15    269.69 o 
  -2   6  17    19262.81    19082.95    394.71 o 
  -1   6  17      216.09      198.90    101.21 o 
   0   6  17     9045.67     8998.14    324.47 o 
   1   6  17    15490.40    15200.16    395.03 o 
   2   6  17      680.38      583.46    105.39 o 
   3   6  17     2427.80     2155.23    163.02 o 
   4   6  17     1506.54     1938.09    343.13 o 
  -4   7  17      179.28       45.29    138.19 o 
  -3   7  17     1309.29     1579.19    197.37 o 
  -2   7  17       73.54       88.85    126.67 o 
  -1   7  17    17593.96    17599.75    426.91 o 
   0   7  17     8838.05     8537.85    320.03 o 
   1   7  17    33539.24    33244.01    508.20 o 
   2   7  17       69.60      -52.84    116.08 o 
   3   7  17        0.09      -97.67     97.67 o 
   4   7  17      488.37      387.50    360.27 o 
  -4   8  17      122.50       54.49    137.80 o 
  -3   8  17     1621.34     1807.53    211.65 o 
  -2   8  17        0.46      -97.17     97.17 o 
  -1   8  17     1517.54     1565.42    161.75 o 
   0   8  17     1495.65     1523.48    175.34 o 
   1   8  17     8093.99     7954.28    316.04 o 
   2   8  17     2581.65     2365.12    210.69 o 
   3   8  17     5567.14     5327.96    347.45 o 
   4   8  17      212.80      405.84    315.93 o 
  -4   9  17      603.64      735.19    272.57 o 
  -3   9  17      121.25       98.64    138.76 o 
  -2   9  17      206.52      244.92    119.50 o 
  -1   9  17     6489.66     6281.83    348.96 o 
   0   9  17      241.92      262.64    130.88 o 
   1   9  17     9453.67     9525.19    348.34 o 
   2   9  17      134.79      198.14    155.01 o 
   3   9  17       86.22      -41.16    148.93 o 
   4   9  17       32.13      106.91    158.90 o 
  -4  10  17      442.38      355.93    187.75 o 
  -3  10  17     1275.34     1485.51    275.02 o 
  -2  10  17     5805.91     6153.23    350.41 o 
  -1  10  17     3415.15     3997.62    290.06 o 
   0  10  17     8284.25     8490.13    287.53 o 
   1  10  17       60.26      149.47     87.53 o 
   2  10  17        0.22       20.03    173.79 o 
   3  10  17      251.83      577.31    270.20 o 
   4  10  17      218.31      374.45    187.68 o 
  -4  11  17      253.95      332.34    176.69 o 
  -3  11  17      917.72      992.38    189.40 o 
  -2  11  17        0.16       24.45    147.67 o 
  -1  11  17     1104.10     1306.66    203.47 o 
   0  11  17     2177.93     2153.15    178.89 o 
   1  11  17     2728.00     2776.41    323.44 o 
   2  11  17     2435.98     2288.97    408.77 o 
   3  11  17       89.05      -74.83    216.16 o 
   4  11  17        5.73      307.62    216.16 o 
  -3  12  17      879.66      903.64    261.92 o 
  -2  12  17      248.87      218.73    170.26 o 
  -1  12  17      893.92      739.35    182.61 o 
   0  12  17     1730.79     1645.69    209.43 o 
   1  12  17     6274.99     5884.17    492.67 o 
   2  12  17     1897.90     1825.93    308.62 o 
   3  12  17     1693.05     1668.34    357.50 o 
  -3  13  17       64.41       66.57    201.13 o 
  -2  13  17        6.19       75.87    172.12 o 
  -1  13  17    11310.37    12637.55    495.45 o 
   0  13  17     1384.44     1556.68    217.13 o 
   1  13  17     7265.18     8326.00    563.33 o 
   2  13  17     1133.62     1028.50    361.66 o 
   3  13  17      441.75      507.15    290.99 o 
  -3  14  17     2616.39     2185.00    451.73 o 
  -2  14  17      557.17      661.17    202.13 o 
  -1  14  17     7563.07     8393.18    440.59 o 
   0  14  17      693.44      656.81    185.67 o 
   1  14  17     1620.44      881.34    353.34 o 
   2  14  17      179.95      275.88    259.12 o 
   3  14  17     1424.91     1831.85    396.30 o 
  -3  15  17       45.28      255.34    249.85 o 
  -2  15  17      347.31      377.35    611.08 o 
  -1  15  17      456.20      549.87    195.75 o 
   0  15  17      161.19      200.37    195.23 o 
   1  15  17      393.36      380.24    231.47 o 
   2  15  17      547.75      -72.05    252.19 o 
  -2  16  17        0.71      149.37    288.22 o 
  -1  16  17       26.02       56.69    197.57 o 
   0  16  17       23.92      288.86    214.04 o 
   1  16  17      113.82       12.65    202.76 o 
   2  16  17      132.44       60.97    252.19 o 
  -2  17  17      171.19      653.71    288.99 o 
  -1  17  17      349.37      560.91    211.08 o 
   0  17  17      887.58      487.32    264.33 o 
   1  17  17      135.10       76.36    207.66 o 
  -1  18  17     1569.66     1371.57    289.97 o 
   0  18  17       21.04      460.04    374.13 o 
   1  18  17      101.14      108.08    310.39 o 
  -4   0  18     1740.12     1635.08    338.10 o 
  -2   0  18     9044.34     9106.57    545.95 o 
   0   0  18        0.13       31.74     69.82 o 
   2   0  18     1792.58     1928.94    155.34 o 
   4   0  18       23.17     -260.50    307.62 o 
  -5   1  18      478.56      288.86    184.65 o 
  -4   1  18     1390.47     1177.18    215.32 o 
  -3   1  18      121.34      187.92    142.69 o 
  -2   1  18     7633.09     7836.36    271.73 o 
  -1   1  18    15118.99    15165.65    300.64 o 
   0   1  18      222.62      178.06     56.98 o 
   1   1  18    22077.16    22112.30    390.66 o 
   2   1  18     5431.26     5588.25    191.05 o 
   3   1  18      681.71      683.44    141.70 o 
   4   1  18      180.14     -132.83    285.45 o 
  -5   2  18       79.37      130.24    173.42 o 
  -4   2  18      401.34      594.43    178.66 o 
  -3   2  18     1724.36     1881.04    197.41 o 
  -2   2  18      587.26      607.04    107.96 o 
  -1   2  18     2340.66     2319.01    172.19 o 
   0   2  18      499.51      517.71     68.46 o 
   1   2  18    51735.17    50197.38   1158.64 o 
   2   2  18      339.64      367.36     65.49 o 
   3   2  18     7564.22     7499.52    242.54 o 
   4   2  18       27.04     -199.26    324.25 o 
  -5   3  18     1345.50      679.39    232.79 o 
  -4   3  18      869.64      516.29    181.19 o 
  -3   3  18        6.70      116.40    117.55 o 
  -2   3  18      936.18      797.29    122.19 o 
  -1   3  18    32872.42    33584.06    571.69 o 
   0   3  18        5.54       36.26     55.39 o 
   1   3  18    15747.45    15879.18    363.37 o 
   2   3  18     1339.50     1476.60     99.77 o 
   3   3  18     2552.00     2968.86    231.26 o 
   4   3  18      317.88      347.14    259.55 o 
  -4   4  18     2194.43     2002.02    341.24 o 
  -3   4  18     4885.77     5347.98    310.84 o 
  -2   4  18     4504.00     4361.02    317.11 o 
  -1   4  18     4219.92     4389.71    228.36 o 
   0   4  18     1810.44     1808.65    112.60 o 
   1   4  18    15798.45    16449.36    303.99 o 
   2   4  18       66.73       89.61     71.84 o 
   3   4  18     4426.91     4371.10    172.77 o 
   4   4  18       81.49     -149.68    214.25 o 
  -4   5  18     1191.94      967.37    192.09 o 
  -3   5  18      318.19      113.98    127.27 o 
  -2   5  18     3967.95     4113.91    334.41 o 
  -1   5  18     4272.94     4257.97    209.36 o 
   0   5  18      211.64      112.03     67.76 o 
   1   5  18        9.74        7.48     66.74 o 
   2   5  18     1827.94     1762.41    128.30 o 
   3   5  18     3762.74     3628.13    298.06 o 
   4   5  18       20.34     -139.23    205.63 o 
  -4   6  18      223.08      327.94    145.62 o 
  -3   6  18     1140.73     1044.55    170.82 o 
  -2   6  18     2114.76     1977.66    225.76 o 
  -1   6  18    13803.73    13854.86    357.49 o 
   0   6  18     4062.42     4286.08    275.38 o 
   1   6  18     1736.61     1812.99    125.54 o 
   2   6  18      310.11      147.48    109.08 o 
   3   6  18        3.18       44.14     91.98 o 
   4   6  18       12.30      139.43    417.08 o 
  -4   7  18      442.90      512.56    166.54 o 
  -3   7  18       90.85      -22.63    128.88 o 
  -2   7  18      223.22      293.71     87.85 o 
  -1   7  18     3662.57     3889.76    251.89 o 
   0   7  18       66.25      164.82    155.12 o 
   1   7  18     1722.32     1762.75    123.42 o 
   2   7  18     1555.74     1348.62    176.69 o 
   3   7  18      141.70       87.63    150.34 o 
   4   7  18      285.42      530.51    214.63 o 
  -4   8  18      395.50       87.97    160.20 o 
  -3   8  18     2818.45     2992.39    532.21 o 
  -2   8  18     3845.49     4337.52    390.80 o 
  -1   8  18     6798.31     7262.08    286.96 o 
   0   8  18     3398.88     2903.68    228.41 o 
   1   8  18     3925.81     3975.25    184.54 o 
   2   8  18     1073.66      886.10    163.19 o 
   3   8  18      761.42      709.85    192.04 o 
   4   8  18      178.15        8.31    465.58 o 
  -4   9  18        9.82      -30.36    140.26 o 
  -3   9  18      185.17      266.92    142.40 o 
  -2   9  18      110.61       74.60    109.23 o 
  -1   9  18     1568.63     1715.00    213.69 o 
   0   9  18      176.83     -118.34    118.34 o 
   1   9  18      678.36      594.51    109.30 o 
   2   9  18        1.13       90.09    156.56 o 
   3   9  18     3046.39     3366.20    522.39 o 
   4   9  18      230.66       73.34    422.63 o 
  -4  10  18       41.13       -7.00    150.53 o 
  -3  10  18     2561.82     2438.86    472.94 o 
  -2  10  18      667.47      689.04    153.48 o 
  -1  10  18     5856.63     5479.32    438.21 o 
   0  10  18      568.57      724.14    127.67 o 
   1  10  18      231.77      193.38    105.53 o 
   2  10  18        7.98        1.81    173.55 o 
   3  10  18      717.36      618.32    288.22 o 
   4  10  18      194.99      532.09    230.02 o 
  -4  11  18      227.90      236.79    167.40 o 
  -3  11  18      550.88      513.78    157.18 o 
  -2  11  18     1742.19     1652.80    298.26 o 
  -1  11  18      254.60      335.94    160.23 o 
   0  11  18      259.29      223.92    156.24 o 
   1  11  18      232.62      258.26    158.85 o 
   2  11  18      372.20      526.81    224.41 o 
   3  11  18      257.81      509.92    260.50 o 
  -3  12  18        2.62      132.84    149.53 o 
  -2  12  18     1930.92     2097.64    320.01 o 
  -1  12  18     1355.64     1531.63    253.88 o 
   0  12  18       13.36      310.41    152.90 o 
   1  12  18     1965.04     1752.63    385.21 o 
   2  12  18     1197.59     1144.82    577.82 o 
   3  12  18      169.57      360.27    279.90 o 
  -3  13  18        4.13     -171.97    214.78 o 
  -2  13  18       71.28      -84.81    158.68 o 
  -1  13  18     1381.61     1165.64    222.09 o 
   0  13  18     1135.40     1105.84    204.69 o 
   1  13  18     1048.45      683.18    234.34 o 
   2  13  18       34.66       29.21    200.78 o 
   3  13  18      209.26      -52.66    241.11 o 
  -3  14  18        2.28      148.80    222.75 o 
  -2  14  18       65.17      212.46    182.50 o 
  -1  14  18     3105.80     3071.43    302.88 o 
   0  14  18       21.84      -70.95    183.81 o 
   1  14  18     1033.78      858.58    261.56 o 
   2  14  18       91.38      227.25    263.28 o 
   3  14  18       22.28     -149.65    235.56 o 
  -2  15  18     1107.79     1070.18    280.30 o 
  -1  15  18       47.71      -75.01    159.86 o 
   0  15  18       12.72       86.31    190.97 o 
   1  15  18       41.85      406.08    247.42 o 
   2  15  18      553.18      371.36    307.62 o 
  -2  16  18      785.64     1608.01    329.99 o 
  -1  16  18        7.21       33.56    171.64 o 
   0  16  18      555.22      469.98    223.69 o 
   1  16  18     1571.60     1658.05    336.96 o 
   2  16  18      386.82      216.16    302.07 o 
  -1  17  18     1947.09     2035.18    293.42 o 
   0  17  18     2154.60     2532.74    420.25 o 
   1  17  18     1438.10     1078.05    418.47 o 
   0  18  18     1104.77     1712.68    518.24 o 
  -3   0  19     4493.02     4248.44    457.27 o 
  -1   0  19    45241.30    44554.69    936.60 o 
   1   0  19      193.48      254.71    174.59 o 
   3   0  19      932.41      676.06    152.25 o 
  -4   1  19      526.96      538.36    259.12 o 
  -3   1  19      381.29      266.44    166.28 o 
  -2   1  19       49.81      121.91     82.76 o 
  -1   1  19     4469.64     4492.61    232.96 o 
   0   1  19      180.64      163.95     61.18 o 
   1   1  19     3408.31     3570.37    149.40 o 
   2   1  19     2815.26     2763.57    129.89 o 
   3   1  19     3068.00     3268.69    196.65 o 
   4   1  19      953.60      358.78    265.12 o 
  -4   2  19       11.07      -66.38    144.02 o 
  -3   2  19      716.21      779.97    219.77 o 
  -2   2  19     5103.97     4974.13    232.13 o 
  -1   2  19       31.24       36.52     72.29 o 
   0   2  19     9060.03     9150.64    287.03 o 
   1   2  19     5585.12     5967.96    180.46 o 
   2   2  19      155.48       71.85     63.55 o 
   3   2  19      862.74      757.01    176.61 o 
   4   2  19      173.44     -120.83    233.46 o 
  -4   3  19        0.15       23.56    150.89 o 
  -3   3  19      145.13      102.27    123.29 o 
  -2   3  19      420.42      277.35    123.60 o 
  -1   3  19        8.46       63.73     77.13 o 
   0   3  19     1401.16     1391.76    102.35 o 
   1   3  19        9.52      -26.21     69.25 o 
   2   3  19      108.75       71.72     90.12 o 
   3   3  19       35.33      -24.21     69.57 o 
   4   3  19     1032.68     1272.99    202.92 o 
  -4   4  19      198.04       97.46    130.63 o 
  -3   4  19     3659.21     3190.03    463.18 o 
  -2   4  19     1529.28     1370.42    182.00 o 
  -1   4  19    24761.87    25633.62    574.94 o 
   0   4  19     1376.19     1249.37    101.35 o 
   1   4  19     7207.06     7441.27    202.22 o 
   2   4  19     1380.33     1415.87    137.71 o 
   3   4  19       41.35      -31.69     82.59 o 
   4   4  19      881.35      466.17    272.80 o 
  -4   5  19     4037.55     3750.22    343.44 o 
  -3   5  19      540.51      644.20    180.64 o 
  -2   5  19     7238.82     7218.50    233.76 o 
  -1   5  19     1088.53     1253.14    141.20 o 
   0   5  19     2809.37     2766.53    162.32 o 
   1   5  19     3455.82     3680.89    157.39 o 
   2   5  19    10293.25    10098.58    298.89 o 
   3   5  19      445.89      537.79    105.09 o 
   4   5  19      527.76      356.02    257.57 o 
  -4   6  19      192.66      201.99    170.41 o 
  -3   6  19      845.31      726.71    236.61 o 
  -2   6  19       23.91      -99.53     99.53 o 
  -1   6  19        6.32       26.73     86.00 o 
   0   6  19      980.90      886.39    137.94 o 
   1   6  19     7447.65     7346.97    218.37 o 
   2   6  19        1.20      -92.41    101.05 o 
   3   6  19     2731.73     2537.53    217.36 o 
   4   6  19      204.73      296.32    214.60 o 
  -4   7  19      142.55      320.43    153.41 o 
  -3   7  19      232.22      281.17    143.45 o 
  -2   7  19     5082.69     4884.18    234.01 o 
  -1   7  19     4252.80     4675.43    532.97 o 
   0   7  19       15.41     -132.09    132.09 o 
   1   7  19     1715.61     1822.35    136.82 o 
   2   7  19     2303.62     2183.25    215.18 o 
   3   7  19      512.40      395.86    136.63 o 
   4   7  19      704.07      318.70    468.35 o 
  -4   8  19        0.57      -87.99    163.14 o 
  -3   8  19       15.95       -9.14    123.25 o 
  -2   8  19      245.05      411.07     94.07 o 
  -1   8  19    11558.59    11234.59    350.93 o 
   0   8  19     1302.43     1056.38    163.89 o 
   1   8  19    22400.72    23370.51    444.98 o 
   2   8  19     1372.06     1341.36    242.79 o 
   3   8  19      768.32      506.73    204.06 o 
   4   8  19       43.10     -161.21    232.79 o 
  -4   9  19     1728.92     1789.30    239.38 o 
  -3   9  19     1219.04     1355.34    288.10 o 
  -2   9  19     5329.68     5560.70    589.61 o 
  -1   9  19     5245.33     5643.39    339.64 o 
   0   9  19     2152.67     2066.02    211.57 o 
   1   9  19       13.48       39.65     96.76 o 
   2   9  19     6960.80     6351.29    403.17 o 
   3   9  19     1233.63     1395.25    256.86 o 
   4   9  19       18.36      185.68    188.45 o 
  -4  10  19      711.29      869.87    195.57 o 
  -3  10  19      289.96      135.18    245.46 o 
  -2  10  19      103.00      208.95    130.12 o 
  -1  10  19      414.89      455.10    164.99 o 
   0  10  19     3379.58     3628.91    224.52 o 
   1  10  19        9.41      -90.86     90.86 o 
   2  10  19     1211.98      953.92    244.54 o 
   3  10  19       26.66       97.21    336.72 o 
  -3  11  19      764.39      812.70    185.20 o 
  -2  11  19     3525.89     4470.76    558.64 o 
  -1  11  19        5.91      -36.14    146.21 o 
   0  11  19      781.33     1017.80    184.01 o 
   1  11  19     2374.17     2559.47    345.43 o 
   2  11  19     3792.75     3370.10    387.76 o 
   3  11  19       42.46     -210.62    213.39 o 
  -3  12  19        0.18     -141.73    141.73 o 
  -2  12  19     1595.35     1264.40    232.42 o 
  -1  12  19     2214.20     2123.61    256.63 o 
   0  12  19     9713.87     9814.04    630.53 o 
   1  12  19     8058.44     7760.67    999.06 o 
   2  12  19     1084.13     1009.19    473.90 o 
   3  12  19      551.31      748.26    302.07 o 
  -3  13  19      542.16      699.02    254.33 o 
  -2  13  19       19.51     -151.07    156.45 o 
  -1  13  19     4414.44     5106.93    361.36 o 
   0  13  19      750.68      586.75    199.05 o 
   1  13  19      244.65       88.64    245.26 o 
   2  13  19       81.07      133.02    249.42 o 
   3  13  19     1309.28     1357.95    374.13 o 
  -3  14  19     1047.54      869.95    293.63 o 
  -2  14  19       80.92       58.78    216.13 o 
  -1  14  19      171.18      164.87    171.19 o 
   0  14  19       40.65       24.94    193.99 o 
   1  14  19     1342.85     1590.08    315.22 o 
   2  14  19      114.52     -121.94    221.71 o 
  -2  15  19      121.47      120.74    232.31 o 
  -1  15  19     2301.00     2496.30    322.84 o 
   0  15  19      848.62      599.99    225.70 o 
   1  15  19      417.30      290.59    229.95 o 
   2  15  19      412.92      193.99    271.59 o 
  -2  16  19      526.71      503.93    266.84 o 
  -1  16  19       93.65      -82.94    172.48 o 
   0  16  19     3725.01     3674.78    640.18 o 
   1  16  19      132.28     -213.39    299.30 o 
   2  16  19       95.93      620.78    374.13 o 
  -1  17  19       71.18      266.47    242.14 o 
   0  17  19        0.68      249.42    357.50 o 
   1  17  19       28.42     -235.56    246.65 o 
  -4   0  20       45.10      -91.45    207.85 o 
  -2   0  20    16232.70    15483.39    753.80 o 
   0   0  20     1923.44     2012.75    180.06 o 
   2   0  20    18036.98    19159.06    798.43 o 
   4   0  20     2881.06     2053.55    529.32 o 
  -4   1  20     3802.01     3636.43    328.20 o 
  -3   1  20     1046.28     1102.89    200.51 o 
  -2   1  20     4126.41     4204.14    469.01 o 
  -1   1  20      295.77      342.55     81.61 o 
   0   1  20    17676.57    18129.16    323.51 o 
   1   1  20       64.37       13.02     63.74 o 
   2   1  20    12260.19    13068.99    415.40 o 
   3   1  20       85.53      -72.93     84.29 o 
   4   1  20       10.55      -25.83    243.97 o 
  -4   2  20       94.54      120.13    149.67 o 
  -3   2  20     1543.25     1540.16    197.11 o 
  -2   2  20      762.26      677.80    205.20 o 
  -1   2  20    16105.70    17073.65    339.98 o 
   0   2  20     6001.93     6450.00    187.10 o 
   1   2  20    10754.98    11246.59    250.07 o 
   2   2  20      390.96      316.69    104.71 o 
   3   2  20      368.23      449.37    107.27 o 
   4   2  20      406.69      121.87    247.32 o 
  -4   3  20      380.90      276.50    171.25 o 
  -3   3  20       39.81      224.65    161.95 o 
  -2   3  20      788.42      696.66    124.87 o 
  -1   3  20       47.05        1.10     79.57 o 
   0   3  20      358.81      351.91     76.18 o 
   1   3  20       41.06       -1.16     63.74 o 
   2   3  20     1236.89     1184.06    132.12 o 
   3   3  20      314.91      342.64    102.51 o 
   4   3  20      104.72      464.06    277.28 o 
  -4   4  20       15.31       27.74    131.47 o 
  -3   4  20      300.37      245.25    129.39 o 
  -2   4  20      139.94      127.54     90.65 o 
  -1   4  20        9.01       29.20     82.63 o 
   0   4  20      592.60      523.42     84.50 o 
   1   4  20     1063.89     1145.29    102.05 o 
   2   4  20     6947.26     6756.82    297.05 o 
   3   4  20      153.08      134.91    116.01 o 
   4   4  20      507.95      159.37    311.77 o 
  -4   5  20      914.25     1187.99    200.55 o 
  -3   5  20     1744.27     1857.56    215.82 o 
  -2   5  20     2323.16     2170.83    203.33 o 
  -1   5  20     4134.77     4278.81    222.78 o 
   0   5  20     9979.39    10203.30    270.39 o 
   1   5  20      152.43      139.38     71.32 o 
   2   5  20    10719.17    11014.01    463.01 o 
   3   5  20     1813.55     1795.24    261.83 o 
   4   5  20       26.70     -198.67    198.67 o 
  -4   6  20      322.48      266.49    145.92 o 
  -3   6  20     1096.63      985.79    214.06 o 
  -2   6  20     4865.00     4722.91    231.42 o 
  -1   6  20     6451.03     6510.31    273.47 o 
   0   6  20    17210.41    16967.86    399.32 o 
   1   6  20     1050.34     1053.92    121.46 o 
   2   6  20      639.89      732.23    139.77 o 
   3   6  20        9.60      115.23    120.73 o 
   4   6  20     1014.91       55.43    451.73 o 
  -4   7  20       27.56      -65.89    137.44 o 
  -3   7  20       57.78       47.17    123.77 o 
  -2   7  20      820.87      660.56    115.29 o 
  -1   7  20       14.45       74.37     89.51 o 
   0   7  20     2739.74     2717.65    263.67 o 
   1   7  20      328.37      339.74     95.86 o 
   2   7  20      682.92      537.37    153.61 o 
   3   7  20        6.35      227.44    137.19 o 
  -4   8  20      112.84       80.87    210.45 o 
  -3   8  20       81.42      221.32    144.15 o 
  -2   8  20     4669.70     4059.20    266.00 o 
  -1   8  20      261.08      322.70    120.22 o 
   0   8  20    10067.65     9798.61    376.69 o 
   1   8  20       16.28       -1.89     93.29 o 
   2   8  20       25.39      -93.82    128.05 o 
   3   8  20       18.48       23.09    181.59 o 
   4   8  20      230.11      191.22    163.51 o 
  -4   9  20       13.83      -50.21    143.74 o 
  -3   9  20      525.45      648.30    172.25 o 
  -2   9  20      612.57      715.99    150.03 o 
  -1   9  20     5526.83     5640.27    345.59 o 
   0   9  20      529.61      417.82    193.85 o 
   1   9  20      687.47      493.07    123.06 o 
   2   9  20      386.51      319.79    145.70 o 
   3   9  20     1103.60      853.34    236.73 o 
  -4  10  20        3.50      -60.18    137.96 o 
  -3  10  20     2135.80     2140.18    432.91 o 
  -2  10  20     1260.15     1224.53    244.80 o 
  -1  10  20     3797.43     4127.97    615.01 o 
   0  10  20      680.27      671.86    138.84 o 
   1  10  20      137.23      271.20    151.42 o 
   2  10  20      181.07      268.60    206.38 o 
   3  10  20      303.28      162.65    213.39 o 
  -3  11  20        0.94       80.27    132.26 o 
  -2  11  20       72.39      133.37    181.02 o 
  -1  11  20     1853.27     1989.78    244.64 o 
   0  11  20      406.78      742.96    173.51 o 
   1  11  20       94.12      170.63    198.80 o 
   2  11  20      289.19      191.20    246.65 o 
   3  11  20      300.33      133.02    243.88 o 
  -3  12  20       50.26      -46.62    150.04 o 
  -2  12  20      533.17      481.73    285.57 o 
  -1  12  20      484.03      268.73    175.43 o 
   0  12  20     3187.24     2980.62    270.86 o 
   1  12  20     2591.74     2429.50    354.33 o 
   2  12  20        1.31     -238.33    238.33 o 
   3  12  20      382.57      462.81    279.90 o 
  -3  13  20      128.34      200.03    235.05 o 
  -2  13  20     1303.88     1199.16    240.86 o 
  -1  13  20      239.85       82.21    191.82 o 
   0  13  20       89.17       -2.62    175.72 o 
   1  13  20      400.39      278.97    231.41 o 
   2  13  20      611.39      257.73    268.82 o 
   3  13  20        0.03      -33.26    279.90 o 
  -2  14  20       14.83       31.88    284.06 o 
  -1  14  20     2990.94     3006.34    310.94 o 
   0  14  20        1.35       73.41    174.29 o 
   1  14  20       99.28      168.47    221.07 o 
   2  14  20      122.08      133.02    268.82 o 
  -2  15  20      502.64      619.93    266.28 o 
  -1  15  20       28.99       82.31    179.49 o 
   0  15  20      578.58      401.84    327.02 o 
   1  15  20     1373.34     1180.58    429.56 o 
   2  15  20     1544.07     1671.11    460.04 o 
  -1  16  20       88.62      -72.51    275.75 o 
   0  16  20      365.82      243.88    360.27 o 
   1  16  20      478.05      609.69    351.96 o 
  -1  17  20       47.75     -170.44    289.60 o 
   0  17  20      514.86      545.95    379.67 o 
  -3   0  21      912.38      917.31    266.05 o 
  -1   0  21     5051.20     4816.94    351.96 o 
   1   0  21     1987.13     1852.44    242.87 o 
   3   0  21      751.33      540.83    263.56 o 
  -4   1  21       59.81      -28.91    149.90 o 
  -3   1  21      824.72      638.99    178.29 o 
  -2   1  21        8.89      -83.08    106.40 o 
  -1   1  21     2678.95     2758.36    174.41 o 
   0   1  21      156.98      213.41     72.34 o 
   1   1  21      562.60      622.68     96.85 o 
   2   1  21      362.15      288.12    103.33 o 
   3   1  21      987.53      734.89    142.16 o 
   4   1  21      250.52     -197.82    246.07 o 
  -4   2  21      346.33      211.15    165.51 o 
  -3   2  21       19.87      230.06    135.08 o 
  -2   2  21     8249.07     8365.05    357.15 o 
  -1   2  21      201.85      193.01     81.54 o 
   0   2  21    32640.77    33055.83    499.75 o 
   1   2  21       51.10      146.13     71.67 o 
   2   2  21      523.51      392.99    125.73 o 
   3   2  21      174.23      156.57    118.07 o 
   4   2  21      461.50      317.12    272.25 o 
  -4   3  21        5.00       75.14    210.62 o 
  -3   3  21     1614.88     1675.77    207.07 o 
  -2   3  21     2246.31     2279.55    174.90 o 
  -1   3  21     5186.64     5098.55    211.44 o 
   0   3  21     5511.43     5637.85    186.19 o 
   1   3  21       33.72        3.31     67.71 o 
   2   3  21     3410.31     2918.14    215.80 o 
   3   3  21      503.87      449.87    196.40 o 
   4   3  21      179.04       85.05    245.71 o 
  -4   4  21       53.54      177.79    189.53 o 
  -3   4  21     1962.05     2026.29    225.45 o 
  -2   4  21     4125.55     3851.46    244.09 o 
  -1   4  21     8188.65     8507.24    294.80 o 
   0   4  21     4384.82     4642.15    237.34 o 
   1   4  21     1003.35      994.18    108.62 o 
   2   4  21     5375.15     5146.62    337.03 o 
   3   4  21       25.45      -54.95    112.43 o 
   4   4  21      903.25      340.87    454.50 o 
  -4   5  21     2372.94     2170.81    294.80 o 
  -3   5  21      620.28      636.87    160.46 o 
  -2   5  21     2880.38     2593.25    203.21 o 
  -1   5  21     4363.39     4181.65    223.27 o 
   0   5  21     5678.33     5507.09    217.15 o 
   1   5  21      922.39     1110.36    131.82 o 
   2   5  21     8898.76     8295.09    326.82 o 
   3   5  21      631.11      530.18    180.88 o 
  -4   6  21      116.42      121.78    144.41 o 
  -3   6  21       26.81     -153.87    168.19 o 
  -2   6  21      163.18       47.53    115.56 o 
  -1   6  21      391.49      421.95    107.65 o 
   0   6  21     5932.60     5895.37    263.86 o 
   1   6  21     1119.99     1153.70    139.75 o 
   2   6  21     4148.47     3628.49    293.12 o 
   3   6  21      970.67      757.74    160.00 o 
  -4   7  21      121.55       39.71    217.96 o 
  -3   7  21     2595.74     2312.88    461.44 o 
  -2   7  21     2108.39     2116.76    221.84 o 
  -1   7  21     3284.12     3362.91    207.44 o 
   0   7  21      927.62      688.68    176.37 o 
   1   7  21       73.63       71.26     92.10 o 
   2   7  21      148.10      142.15    142.25 o 
   3   7  21      656.43      572.89    163.41 o 
  -4   8  21       40.49      160.29    148.91 o 
  -3   8  21     2068.27     1953.97    232.91 o 
  -2   8  21      283.36      322.44    121.84 o 
  -1   8  21     3356.39     3945.67    297.71 o 
   0   8  21      126.74      218.51    132.87 o 
   1   8  21      532.51      450.92    114.44 o 
   2   8  21      598.38      586.31    160.72 o 
   3   8  21      172.82       91.94    140.18 o 
  -4   9  21     1083.70     1152.77    216.63 o 
  -3   9  21       27.37      -75.73    128.65 o 
  -2   9  21     3938.58     4174.42    272.25 o 
  -1   9  21     2317.11     2542.95    251.46 o 
   0   9  21     4151.61     4224.37    353.59 o 
   1   9  21      602.06      518.82    174.45 o 
   2   9  21     4324.32     3786.16    339.61 o 
   3   9  21       53.05      -88.94    389.37 o 
  -3  10  21      766.61      676.00    217.47 o 
  -2  10  21      789.51      974.29    170.07 o 
  -1  10  21      241.00      283.76    161.53 o 
   0  10  21        9.53      -99.85     99.85 o 
   1  10  21     1767.35     1717.12    311.62 o 
   2  10  21     6910.27     5920.80    871.58 o 
   3  10  21      822.53      793.12    306.23 o 
  -3  11  21     1786.40     1628.78    266.98 o 
  -2  11  21      188.56      222.83    173.22 o 
  -1  11  21      154.05       56.37    150.13 o 
   0  11  21     9773.66    10431.37    553.90 o 
   1  11  21     1753.40     1237.36    576.44 o 
   2  11  21     2845.97     1892.82    396.30 o 
   3  11  21      503.10      676.20    288.22 o 
  -3  12  21      413.62      455.88    253.77 o 
  -2  12  21     3467.90     3289.59    490.55 o 
  -1  12  21      117.97     -142.56    142.85 o 
   0  12  21     2960.10     2895.44    318.82 o 
   1  12  21       15.80      -75.10    197.34 o 
   2  12  21      409.76      521.01    302.07 o 
   3  12  21       53.93      -60.97    249.42 o 
  -3  13  21        0.84       36.75    233.68 o 
  -2  13  21      296.13      367.43    194.27 o 
  -1  13  21      766.32      414.86    208.18 o 
   0  13  21      272.80     -156.65    167.13 o 
   1  13  21       68.37      -70.70    184.45 o 
   2  13  21       45.63      -33.26    238.33 o 
  -2  14  21        6.71      248.74    236.90 o 
  -1  14  21       30.45      118.06    178.93 o 
   0  14  21      526.05      151.82    199.54 o 
   1  14  21     1353.03     1288.67    412.93 o 
   2  14  21     1654.56     1599.05    429.56 o 
  -2  15  21       77.94      232.14    248.54 o 
  -1  15  21       18.12       -8.78    175.27 o 
   0  15  21     2426.99     3181.48    587.52 o 
   1  15  21      863.38      703.92    387.99 o 
   2  15  21      220.90      227.25    299.30 o 
  -1  16  21       10.32     -152.30    214.89 o 
   0  16  21     1381.04      983.82    462.81 o 
   1  16  21      140.97     -133.02    260.50 o 
  -4   0  22      148.22       22.17    210.62 o 
  -2   0  22     1950.31     1981.50    332.56 o 
   0   0  22     5918.61     6079.62    322.19 o 
   2   0  22    14865.08    14429.96    788.44 o 
  -4   1  22      759.41      470.16    186.13 o 
  -3   1  22     3971.14     3635.74    326.06 o 
  -2   1  22     1689.47     1871.75    364.10 o 
  -1   1  22     3793.53     3781.85    194.80 o 
   0   1  22     5866.81     6132.66    194.74 o 
   1   1  22       86.86      -77.26     85.22 o 
   2   1  22     4075.40     3898.22    302.48 o 
   3   1  22     1846.29     1828.22    252.10 o 
  -4   2  22        1.40       10.87    151.91 o 
  -3   2  22      519.66      531.25    180.16 o 
  -2   2  22     1146.21     1337.60    187.90 o 
  -1   2  22      100.28      187.97     84.35 o 
   0   2  22      809.79     1047.83    102.79 o 
   1   2  22      265.53      321.69     97.09 o 
   2   2  22     1550.60     1800.63    227.14 o 
   3   2  22     1564.81     1156.33    224.01 o 
  -4   3  22      263.57      350.44    178.04 o 
  -3   3  22     4210.33     3844.59    437.18 o 
  -2   3  22     1124.90     1256.68    141.97 o 
  -1   3  22     9200.39     9158.62    301.77 o 
   0   3  22     1814.20     1964.97    205.37 o 
   1   3  22     1876.22     1962.01    169.84 o 
   2   3  22       13.03      -40.80    132.22 o 
   3   3  22     2242.12     2113.75    187.96 o 
  -4   4  22      335.76      265.90    179.93 o 
  -3   4  22     1259.47     1368.35    195.31 o 
  -2   4  22     1364.14     1361.08    150.30 o 
  -1   4  22     3288.93     3095.01    197.30 o 
   0   4  22    11238.81    11446.74    309.21 o 
   1   4  22     6656.82     6337.58    266.88 o 
   2   4  22     4344.04     4365.43    373.38 o 
   3   4  22        6.46     -105.58    124.80 o 
  -4   5  22      181.21      244.79    154.65 o 
  -3   5  22     1820.89     1625.24    228.98 o 
  -2   5  22        4.58     -100.53    108.00 o 
  -1   5  22       62.88       31.40     89.60 o 
   0   5  22     4103.54     4511.04    262.10 o 
   1   5  22      201.46      319.80    131.52 o 
   2   5  22      134.10      -11.26    134.71 o 
   3   5  22      232.44       40.11    123.25 o 
  -4   6  22        1.26       59.07    140.55 o 
  -3   6  22        0.62      -11.80    175.23 o 
  -2   6  22     2710.83     2836.61    273.40 o 
  -1   6  22       75.62       -2.48     91.18 o 
   0   6  22     2967.50     2778.59    204.40 o 
   1   6  22     1269.49     1188.07    227.20 o 
   2   6  22     2589.87     2529.66    207.03 o 
   3   6  22      228.90      226.24    136.30 o 
  -4   7  22       28.21       66.66    153.04 o 
  -3   7  22      787.31      736.91    175.83 o 
  -2   7  22      329.75      216.87    161.51 o 
  -1   7  22     1946.82     2004.64    182.40 o 
   0   7  22     8410.78     8624.15    346.67 o 
   1   7  22     1787.36     1411.23    165.66 o 
   2   7  22     3064.54     2791.39    215.95 o 
   3   7  22      515.80      347.00    154.79 o 
  -4   8  22        0.80       -1.33    148.29 o 
  -3   8  22      167.14      -71.10    128.87 o 
  -2   8  22     6043.10     5768.52    581.61 o 
  -1   8  22     2167.27     2517.98    249.07 o 
   0   8  22    13742.61    14176.41    466.19 o 
   1   8  22     3374.44     3339.63    322.67 o 
   2   8  22      163.64      271.24    150.99 o 
   3   8  22      140.87      156.57    245.93 o 
  -3   9  22      559.61      632.75    174.16 o 
  -2   9  22      129.95      357.12    131.27 o 
  -1   9  22      488.00      418.75    170.88 o 
   0   9  22      832.96      665.67    161.61 o 
   1   9  22      221.52      150.71    156.84 o 
   2   9  22      636.90      532.39    281.46 o 
   3   9  22       20.96       93.01    236.83 o 
  -3  10  22       81.60      271.64    157.39 o 
  -2  10  22        0.11      -26.30    124.97 o 
  -1  10  22      839.66      811.93    194.98 o 
   0  10  22      401.65      268.24    146.56 o 
   1  10  22     1100.02     1216.13    282.29 o 
   2  10  22      221.57      451.73    285.45 o 
   3  10  22       61.77      313.16    263.28 o 
  -3  11  22       99.75      124.88    156.88 o 
  -2  11  22       84.38        1.77    162.99 o 
  -1  11  22      675.38      246.74    169.72 o 
   0  11  22      860.98      566.39    281.29 o 
   1  11  22      258.79      233.69    236.98 o 
   2  11  22       49.19      -63.74    271.59 o 
   3  11  22       19.93      -83.14    257.73 o 
  -3  12  22      215.22      316.96    491.91 o 
  -2  12  22     2864.43     2570.37    300.75 o 
  -1  12  22     1327.79     1017.38    209.24 o 
   0  12  22     5832.20     5836.70    431.91 o 
   1  12  22      380.34      451.57    233.46 o 
   2  12  22      133.08     -130.25    221.71 o 
  -2  13  22     1774.68     1840.06    322.01 o 
  -1  13  22     2218.13     2225.61    371.08 o 
   0  13  22     1312.47      814.02    331.17 o 
   1  13  22      315.71      -19.40    277.13 o 
   2  13  22     1616.41     1291.44    399.07 o 
  -2  14  22      717.83      927.38    282.92 o 
  -1  14  22        1.00      191.60    183.56 o 
   0  14  22      203.42       60.97    290.99 o 
   1  14  22        0.05      144.11    293.76 o 
   2  14  22     1845.69     1144.56    387.99 o 
  -1  15  22       31.63       83.03    212.25 o 
   0  15  22      479.83      412.93    343.64 o 
   1  15  22       24.91      -83.14    296.53 o 
  -1  16  22      209.06      442.99    493.30 o 
   0  16  22      626.12       58.20    340.87 o 
  -3   0  23     2257.80     2200.43    365.81 o 
  -1   0  23      662.86      743.04    178.37 o 
   1   0  23    15091.37    14855.82    720.50 o 
   3   0  23      865.75      777.73    299.08 o 
  -4   1  23        5.79      219.00    167.67 o 
  -3   1  23      184.87      -75.15    144.11 o 
  -2   1  23     1951.24     1626.37    223.86 o 
  -1   1  23     2540.73     2582.58    167.54 o 
   0   1  23     4644.07     4863.75    301.51 o 
   1   1  23      326.12      255.40    119.97 o 
   2   1  23     2286.20     2259.45    254.89 o 
   3   1  23      603.13      669.86    200.76 o 
  -4   2  23       28.48      205.65    166.51 o 
  -3   2  23      423.19      114.26    148.75 o 
  -2   2  23     7971.82     8258.84    443.60 o 
  -1   2  23     2391.80     2517.92    168.88 o 
   0   2  23    17034.38    16972.16    384.20 o 
   1   2  23     2265.76     2141.15    180.95 o 
   2   2  23      155.76      175.19    154.58 o 
   3   2  23       16.98       13.32    177.86 o 
  -4   3  23      181.45       97.81    169.95 o 
  -3   3  23     2573.99     2517.53    247.27 o 
  -2   3  23      159.49       79.43    164.39 o 
  -1   3  23      345.87      351.72    107.82 o 
   0   3  23    12260.86    12473.33    342.02 o 
   1   3  23      225.76      246.43    112.58 o 
   2   3  23     3006.78     2801.17    276.73 o 
   3   3  23     1266.00     1037.28    169.42 o 
  -4   4  23       57.97       63.77    158.69 o 
  -3   4  23      437.92      271.73    142.82 o 
  -2   4  23     1483.30     1616.14    203.15 o 
  -1   4  23     1241.59     1385.16    175.86 o 
   0   4  23       24.89        5.56     85.51 o 
   1   4  23     3922.78     4018.45    224.92 o 
   2   4  23     2156.41     2317.98    257.56 o 
   3   4  23      635.35      417.57    149.95 o 
  -4   5  23      263.67      340.65    156.80 o 
  -3   5  23       37.04       60.50    130.46 o 
  -2   5  23     2016.10     1791.08    279.11 o 
  -1   5  23      633.29      532.87    121.60 o 
   0   5  23        2.86      -68.09     96.80 o 
   1   5  23        0.14      -68.98    138.48 o 
   2   5  23      374.65      374.47    191.20 o 
   3   5  23       93.83       22.69    130.90 o 
  -4   6  23        1.15      126.17    166.91 o 
  -3   6  23      454.30      451.93    163.46 o 
  -2   6  23     2514.13     2348.57    230.54 o 
  -1   6  23     1479.58     1400.44    156.05 o 
   0   6  23     6408.99     6588.56    290.00 o 
   1   6  23      834.08      669.91    183.22 o 
   2   6  23     2040.89     1990.74    193.76 o 
   3   6  23      363.03      550.95    148.86 o 
  -4   7  23      101.24      150.16    157.96 o 
  -3   7  23     4575.29     4881.47    449.13 o 
  -2   7  23      112.07      240.13    141.78 o 
  -1   7  23     7125.92     7735.35    301.38 o 
   0   7  23      849.66      993.71    161.17 o 
   1   7  23     2080.56     1994.71    187.49 o 
   2   7  23     1293.76      861.42    159.39 o 
   3   7  23     2584.52     2384.29    253.58 o 
  -3   8  23      159.81      190.39    148.75 o 
  -2   8  23      104.91      -66.86    113.57 o 
  -1   8  23      236.89      213.23    101.77 o 
   0   8  23      329.88      371.23    119.36 o 
   1   8  23      556.96      630.08    144.51 o 
   2   8  23      831.10      879.14    164.86 o 
   3   8  23      675.27      623.39    182.53 o 
  -3   9  23      734.19      619.30    176.95 o 
  -2   9  23      901.85      800.67    211.20 o 
  -1   9  23     1089.90     1174.49    157.69 o 
   0   9  23        8.30      -37.71    155.45 o 
   1   9  23     1597.42     1253.52    236.02 o 
   2   9  23      297.52      196.37    231.06 o 
   3   9  23      782.65     1213.84    318.70 o 
  -3  10  23        3.93       13.11    142.60 o 
  -2  10  23      298.60      313.49    145.13 o 
  -1  10  23      811.40      800.95    190.08 o 
   0  10  23     1456.86     1375.44    251.51 o 
   1  10  23     1183.86     1142.77    286.42 o 
   2  10  23     1445.30     1188.90    363.04 o 
   3  10  23      139.34      457.27    285.45 o 
  -3  11  23      689.19      779.02    202.00 o 
  -2  11  23       96.48      153.34    184.18 o 
  -1  11  23     1053.59     1057.92    487.75 o 
   0  11  23      137.88       88.41    176.69 o 
   1  11  23      325.09      130.25    263.28 o 
   2  11  23       11.96      196.76    290.99 o 
   3  11  23      980.86      742.72    318.70 o 
  -2  12  23       12.30     -135.15    247.41 o 
  -1  12  23      619.19      517.31    193.73 o 
   0  12  23        0.64      111.69    177.81 o 
   1  12  23       51.50      108.08    252.19 o 
   2  12  23       18.64       -2.77    263.28 o 
  -2  13  23     2128.91     2333.22    500.22 o 
  -1  13  23      123.12      328.91    181.74 o 
   0  13  23      496.07      515.47    338.10 o 
   1  13  23     1821.32     1995.35    465.58 o 
   2  13  23      269.61      -30.48    254.96 o 
  -2  14  23      587.65      531.78    273.59 o 
  -1  14  23     1382.58     2167.34    351.55 o 
   0  14  23       13.37      207.85    324.25 o 
  -1  15  23      375.29     -180.14    310.39 o 
   0  15  23        3.72       -2.77    304.85 o 
   1  15  23        7.76      -94.23    282.68 o 
  -4   0  24      108.65      221.71    227.25 o 
  -2   0  24     3556.34     2460.94    371.36 o 
   0   0  24      416.52      509.53    165.32 o 
   2   0  24      741.09      951.23    349.19 o 
  -4   1  24      145.18       87.70    166.28 o 
  -3   1  24     2633.69     1963.92    258.65 o 
  -2   1  24     2986.74     2404.38    259.55 o 
  -1   1  24     2884.22     3050.83    186.58 o 
   0   1  24     1775.84     1833.24    166.02 o 
   1   1  24     1822.14     1944.79    184.19 o 
   2   1  24      292.51      278.95    164.41 o 
   3   1  24     1449.37      987.24    252.78 o 
  -4   2  24       47.23       56.09    158.98 o 
  -3   2  24       35.47      -50.61    135.04 o 
  -2   2  24        2.12      -34.79    130.28 o 
  -1   2  24     1686.25     1797.35    153.93 o 
   0   2  24      156.32      400.12    103.84 o 
   1   2  24     1501.39     1513.40    166.80 o 
   2   2  24      112.08      159.67    166.40 o 
   3   2  24     4329.67     4559.82    456.83 o 
  -4   3  24      286.80      370.97    192.55 o 
  -3   3  24     3280.29     3450.42    759.71 o 
  -2   3  24     3996.26     3899.62    689.22 o 
  -1   3  24     1996.47     2128.82    178.67 o 
   0   3  24     4098.12     4661.16    321.73 o 
   1   3  24     2551.42     3102.53    308.51 o 
   2   3  24      104.21      -24.71    145.08 o 
   3   3  24     3887.34     4065.80    391.68 o 
  -4   4  24      173.60      -68.13    157.86 o 
  -3   4  24      272.10      132.66    135.95 o 
  -2   4  24      676.23      793.09    164.40 o 
  -1   4  24     3226.70     3337.03    234.58 o 
   0   4  24      366.64      275.14     98.83 o 
   1   4  24     6395.58     6475.36    407.64 o 
   2   4  24      305.75      258.59    157.77 o 
   3   4  24       22.66     -136.65    136.65 o 
  -4   5  24      301.37      200.17    165.91 o 
  -3   5  24       12.27       41.03    176.89 o 
  -2   5  24     2625.12     2663.92    317.62 o 
  -1   5  24      486.59      236.92    112.28 o 
   0   5  24     2223.91     2419.02    197.02 o 
   1   5  24     1492.42     1978.54    337.01 o 
   2   5  24      321.31      185.62    155.78 o 
   3   5  24      408.48      294.00    151.35 o 
  -4   6  24       53.93        9.48    153.10 o 
  -3   6  24      982.68     1016.26    205.95 o 
  -2   6  24       20.31      199.86    159.31 o 
  -1   6  24     3467.80     3535.56    226.49 o 
   0   6  24     1234.35     1107.13    154.31 o 
   1   6  24    10648.70     9772.10    427.80 o 
   2   6  24       45.47      103.06    121.24 o 
   3   6  24      557.13      382.50    159.03 o 
  -3   7  24      123.91      178.28    144.91 o 
  -2   7  24     5198.88     5664.24    824.27 o 
  -1   7  24      605.03      657.10    131.29 o 
   0   7  24     3931.12     4014.08    362.16 o 
   1   7  24      690.10      643.54    186.17 o 
   2   7  24      436.32      396.93    140.78 o 
   3   7  24       31.61     -119.89    135.89 o 
  -3   8  24      247.18      308.00    157.43 o 
  -2   8  24      682.59      735.73    159.35 o 
  -1   8  24     1282.83     1460.91    155.19 o 
   0   8  24      346.13      465.99    141.81 o 
   1   8  24     1397.63     1134.89    209.93 o 
   2   8  24        0.24      -20.52    153.89 o 
   3   8  24       91.45      -19.40    230.02 o 
  -3   9  24       50.31       36.71    150.56 o 
  -2   9  24      940.05      928.34    175.60 o 
  -1   9  24      315.65      303.52    137.18 o 
   0   9  24     1084.43     1146.21    214.51 o 
   1   9  24     1711.68     1308.10    295.86 o 
   2   9  24      301.82      226.95    173.03 o 
   3   9  24      528.86      742.72    302.07 o 
  -3  10  24      669.15      715.33    195.89 o 
  -2  10  24      264.34      169.71    144.46 o 
  -1  10  24     4685.87     5107.50    587.99 o 
   0  10  24     2977.85     3167.13    330.51 o 
   1  10  24    11349.40    10558.75    787.06 o 
   2  10  24     1016.79     1199.98    351.96 o 
   3  10  24       47.42      -49.88    260.50 o 
  -3  11  24      475.41      542.23    191.89 o 
  -2  11  24      894.63     1016.17    228.86 o 
  -1  11  24     3854.40     4093.86    333.93 o 
   0  11  24     1223.53      751.31    228.63 o 
   1  11  24       27.74      -27.71    268.82 o 
   2  11  24      206.52       69.28    285.45 o 
  -2  12  24      645.95      659.29    226.90 o 
  -1  12  24        1.36     -111.26    192.60 o 
   0  12  24      898.22      332.56    324.25 o 
   1  12  24      463.09      185.68    299.30 o 
   2  12  24        5.25      -99.77    232.79 o 
  -2  13  24      195.00      511.60    418.47 o 
  -1  13  24      798.78      811.87    262.60 o 
   0  13  24      466.16      357.50    327.02 o 
   1  13  24       29.09     -135.79    241.11 o 
   2  13  24       31.31      -30.48    263.28 o 
  -1  14  24      351.72      248.05    232.79 o 
   0  14  24      778.91      939.48    443.41 o 
   1  14  24      577.96      260.50    329.79 o 
  -1  15  24     1291.94     1411.61    326.94 o 
   0  15  24       27.83      -91.45    324.25 o 
  -3   0  25      837.94      764.89    279.90 o 
  -1   0  25    12927.56    12682.34    532.02 o 
   1   0  25    20395.49    19171.17   1751.48 o 
   3   0  25        8.93      315.93    354.73 o 
  -4   1  25      812.23      466.38    194.09 o 
  -3   1  25      884.15      573.88    181.52 o 
  -2   1  25     3392.72     3503.90    312.52 o 
  -1   1  25      325.84      188.13    112.27 o 
   0   1  25     1098.66     1014.13    143.02 o 
   1   1  25     7945.52     7375.21    429.80 o 
   2   1  25        0.18      -10.06    155.83 o 
   3   1  25     1582.06      741.39    292.92 o 
  -4   2  25      347.01      209.68    171.25 o 
  -3   2  25       47.05     -124.55    132.87 o 
  -2   2  25     1165.27      963.65    265.02 o 
  -1   2  25     2556.91     2560.93    176.70 o 
   0   2  25      676.26      671.38    134.76 o 
   1   2  25      913.50      514.03    229.62 o 
   2   2  25     1297.25     1364.29    228.11 o 
   3   2  25      209.78      358.17    222.47 o 
  -4   3  25      479.93      450.04    192.42 o 
  -3   3  25      484.58      598.85    163.90 o 
  -2   3  25     1613.92     1955.19    215.89 o 
  -1   3  25     1690.55     1404.26    159.44 o 
   0   3  25      119.85      128.97     95.18 o 
   1   3  25      374.76       36.69    173.40 o 
   2   3  25       90.77       60.08    152.16 o 
   3   3  25      332.03      287.35    210.23 o 
  -4   4  25       40.85       32.24    162.15 o 
  -3   4  25      273.68      428.53    152.91 o 
  -2   4  25      111.79      123.60    132.66 o 
  -1   4  25     3955.63     4117.66    239.36 o 
   0   4  25      114.45      156.62     96.69 o 
   1   4  25    10963.85    11626.27    527.31 o 
   2   4  25       22.34      137.31    152.00 o 
   3   4  25      107.92      247.33    201.60 o 
  -3   5  25      635.60      863.19    191.29 o 
  -2   5  25     2592.70     2915.60    260.45 o 
  -1   5  25     1218.29     1180.67    153.72 o 
   0   5  25     2903.59     3099.97    253.25 o 
   1   5  25     2271.12     2479.00    286.48 o 
   2   5  25        0.82      203.51    154.58 o 
   3   5  25     2835.94     2272.29    233.34 o 
  -3   6  25      199.33       65.41    169.44 o 
  -2   6  25      174.83       78.16    126.94 o 
  -1   6  25     2848.15     2917.65    272.96 o 
   0   6  25      102.21      143.85    132.93 o 
   1   6  25     3301.16     3037.13    279.70 o 
   2   6  25      400.81      192.09    136.18 o 
   3   6  25      503.38      368.72    213.39 o 
  -3   7  25     1961.18     2029.43    390.16 o 
  -2   7  25      827.20      702.93    172.64 o 
  -1   7  25     6404.81     6340.92    304.40 o 
   0   7  25      588.10      441.25    256.35 o 
   1   7  25      554.03      438.34    147.49 o 
   2   7  25       68.95     -126.55    126.55 o 
   3   7  25     1265.46     1244.32    321.47 o 
  -3   8  25        1.90       44.25    146.20 o 
  -2   8  25      250.43      326.28    146.22 o 
  -1   8  25        0.92      -42.96     96.54 o 
   0   8  25      154.30       98.63    128.87 o 
   1   8  25      317.59      488.80    140.97 o 
   2   8  25      492.49      674.14    300.69 o 
   3   8  25     1181.67      842.48    299.30 o 
  -3   9  25       50.37      304.00    160.28 o 
  -2   9  25     2260.63     2443.04    232.80 o 
  -1   9  25      108.72       -0.68    117.96 o 
   0   9  25     1688.84     1587.87    201.58 o 
   1   9  25      156.11      400.23    189.84 o 
   2   9  25      233.81      472.62    181.24 o 
   3   9  25       24.27       -8.31    249.42 o 
  -3  10  25        4.13       83.05    159.00 o 
  -2  10  25       46.97      125.19    141.28 o 
  -1  10  25        3.54       94.72    154.66 o 
   0  10  25       32.81     -149.12    149.12 o 
   1  10  25      225.45       11.09    252.19 o 
   2  10  25        4.62      229.33    166.11 o 
  -2  11  25      525.49      483.97    199.90 o 
  -1  11  25     2032.45     1908.02    672.05 o 
   0  11  25      221.51      155.19    288.22 o 
   1  11  25       67.28      138.57    271.59 o 
   2  11  25      174.85      573.66    340.87 o 
  -2  12  25      289.33      386.48    252.23 o 
  -1  12  25      137.21     -107.62    176.69 o 
   0  12  25       25.18     -157.97    268.82 o 
   1  12  25       27.49     -163.51    271.59 o 
   2  12  25      577.85      293.76    279.90 o 
  -2  13  25     1160.24     1024.91    443.41 o 
  -1  13  25       24.63       96.49    223.54 o 
   0  13  25      124.99      418.47    329.79 o 
   1  13  25      798.26      335.33    318.70 o 
  -1  14  25      637.27      260.37    236.67 o 
   0  14  25      788.07      299.30    357.50 o 
   1  14  25      976.46      690.06    418.47 o 
  -4   0  26       11.65      279.90    257.73 o 
  -2   0  26       10.67       52.66    193.99 o 
   0   0  26       51.51      -85.12    152.42 o 
   2   0  26        7.57     -164.09    204.72 o 
  -4   1  26       78.50     -150.89    150.89 o 
  -3   1  26      876.95      902.95    202.47 o 
  -2   1  26     3529.44     2845.59    287.35 o 
  -1   1  26     6231.86     6182.16    331.21 o 
   0   1  26     3487.85     3612.68    224.96 o 
   1   1  26      197.74       13.66    154.28 o 
   2   1  26      769.27      502.94    192.45 o 
   3   1  26      284.31     -260.50    260.50 o 
  -3   2  26       85.61      209.56    160.65 o 
  -2   2  26      583.16      537.66    148.37 o 
  -1   2  26       53.41      -95.98     95.98 o 
   0   2  26      173.51      -36.86    104.05 o 
   1   2  26      184.33      133.26    159.92 o 
   2   2  26      988.35     1193.29    221.38 o 
   3   2  26      329.11       66.20    253.63 o 
  -3   3  26      875.45      659.63    193.33 o 
  -2   3  26     2130.83     1889.58    266.40 o 
  -1   3  26     3383.02     3179.21    350.81 o 
   0   3  26      555.09      342.29    124.17 o 
   1   3  26      514.83      480.30    179.28 o 
   2   3  26       29.39      -12.02    152.12 o 
   3   3  26      490.62      165.35    247.04 o 
  -3   4  26       96.54      287.41    153.98 o 
  -2   4  26      518.35      409.53    146.88 o 
  -1   4  26      766.91      604.53    134.16 o 
   0   4  26      399.17      165.27    114.75 o 
   1   4  26     2337.02     2143.23    244.31 o 
   2   4  26      788.98      767.55    228.67 o 
   3   4  26      625.43      584.75    241.11 o 
  -3   5  26      126.96      262.40    152.00 o 
  -2   5  26     2051.92     1931.82    355.30 o 
  -1   5  26     2628.04     2278.12    193.10 o 
   0   5  26     2278.00     2349.75    234.07 o 
   1   5  26     4562.55     4576.62    340.61 o 
   2   5  26      674.61      812.30    222.98 o 
   3   5  26      211.03       32.73    196.85 o 
  -3   6  26       84.37      103.69    137.99 o 
  -2   6  26      530.55      775.28    256.55 o 
  -1   6  26     4370.10     4137.87    252.95 o 
   0   6  26     1047.42     1190.74    210.55 o 
   1   6  26     2036.29     1994.58    243.45 o 
   2   6  26     2286.71     2158.37    229.31 o 
   3   6  26       86.91       80.37    230.02 o 
  -3   7  26        2.51      -45.73    135.23 o 
  -2   7  26      438.85      541.90    165.19 o 
  -1   7  26      840.83      781.32    140.12 o 
   0   7  26       63.93      -20.21    139.63 o 
   1   7  26      390.25      426.39    164.02 o 
   2   7  26        2.04     -129.03    129.03 o 
   3   7  26        5.97      365.81    249.42 o 
  -3   8  26      651.54      575.99    171.25 o 
  -2   8  26     1503.79     1566.44    200.92 o 
  -1   8  26      121.15      -90.21    103.25 o 
   0   8  26      314.66       82.32    133.18 o 
   1   8  26     2034.34     1832.44    238.37 o 
   2   8  26     2694.69     2414.44    280.20 o 
   3   8  26        9.32      -33.26    232.79 o 
  -3   9  26      173.54      -58.98    155.83 o 
  -2   9  26        3.18       86.50    132.42 o 
  -1   9  26      241.10      281.79    160.42 o 
   0   9  26     1370.43     1213.07    193.87 o 
   1   9  26     2344.16     1985.80    287.18 o 
   2   9  26      637.67      749.89    202.73 o 
  -2  10  26      490.46      325.50    155.18 o 
  -1  10  26     4727.57     4387.40    419.76 o 
   0  10  26     1070.28     1509.64    258.24 o 
   1  10  26     3001.00     2630.38    321.35 o 
   2  10  26      127.44      470.39    408.77 o 
  -2  11  26      202.32      100.17    190.80 o 
  -1  11  26        1.46      223.24    207.47 o 
   0  11  26      123.41      -47.11    304.85 o 
   1  11  26     1745.36     1854.02    454.50 o 
   2  11  26      214.75     -124.71    230.02 o 
  -2  12  26      375.09      590.09    249.66 o 
  -1  12  26      999.08      952.93    272.25 o 
   0  12  26      178.34        2.77    285.45 o 
   1  12  26       10.45     -235.56    246.65 o 
  -1  13  26      425.33      142.02    220.55 o 
   0  13  26     1668.09     1175.04    451.73 o 
   1  13  26        4.60      526.55    343.64 o 
   0  14  26      260.12      263.28    360.27 o 
  -3   0  27      215.39      216.16    230.02 o 
  -1   0  27     3017.32     2816.94    426.78 o 
   1   0  27     3195.30     3100.69    412.29 o 
  -3   1  27      298.57      775.97    202.25 o 
  -2   1  27      348.77      256.34    153.82 o 
  -1   1  27     2697.48     2445.60    198.82 o 
   0   1  27       29.62      142.39    111.16 o 
   1   1  27     3221.69     3264.58    302.23 o 
   2   1  27      211.68      156.85    177.75 o 
  -3   2  27       14.25     -126.30    135.82 o 
  -2   2  27     2509.36     2192.04    292.37 o 
  -1   2  27       55.97     -105.63    152.24 o 
   0   2  27     1597.83     1635.12    201.59 o 
   1   2  27       25.16     -154.67    154.67 o 
   2   2  27     9389.85     9658.60    550.00 o 
  -3   3  27      756.01      621.82    186.17 o 
  -2   3  27      519.16      110.96    134.97 o 
  -1   3  27     4176.05     4090.30    354.81 o 
   0   3  27     4839.54     4667.88    259.95 o 
   1   3  27      574.39      551.29    189.54 o 
   2   3  27      647.69      369.10    311.05 o 
  -3   4  27        7.22       78.33    129.03 o 
  -2   4  27     1041.48     1150.38    188.31 o 
  -1   4  27      480.92      349.33    125.42 o 
   0   4  27     1677.19     1929.58    185.62 o 
   1   4  27      809.16      788.44    279.20 o 
   2   4  27     2056.78     1808.15    446.44 o 
   3   4  27       39.15      -22.17    213.39 o 
  -3   5  27      193.17      192.77    155.60 o 
  -2   5  27     2800.49     3238.41    481.12 o 
  -1   5  27      567.73      585.11    134.69 o 
   0   5  27     3963.72     3473.88    273.39 o 
   1   5  27     2446.64     2330.14    263.00 o 
   2   5  27        0.58      146.25    256.56 o 
   3   5  27      219.59      -19.40    221.71 o 
  -3   6  27       70.48      142.49    149.18 o 
  -2   6  27      198.87      186.98    134.58 o 
  -1   6  27      719.85      546.11    134.55 o 
   0   6  27     1024.05      963.88    204.97 o 
   1   6  27        9.95      -15.73    176.58 o 
   2   6  27      618.58      518.39    164.01 o 
   3   6  27      175.98       24.94    221.71 o 
  -3   7  27      570.85      495.97    172.28 o 
  -2   7  27       19.28     -129.69    129.69 o 
  -1   7  27     3152.49     3196.33    492.10 o 
   0   7  27      113.41       67.88    151.01 o 
   1   7  27      316.01      376.21    158.44 o 
   2   7  27       37.90      171.01    172.03 o 
   3   7  27      151.95       -5.54    232.79 o 
  -3   8  27      125.69      161.23    163.07 o 
  -2   8  27      141.47      143.30    138.98 o 
  -1   8  27        3.69      108.45    317.32 o 
   0   8  27      118.43      -62.99    165.08 o 
   1   8  27       71.26      191.03    154.93 o 
   2   8  27      394.06      445.12    186.00 o 
  -2   9  27     2321.49     2227.77    242.00 o 
  -1   9  27      120.66      105.99    187.36 o 
   0   9  27     3871.54     3757.30    379.79 o 
   1   9  27        5.49      -18.23    158.62 o 
   2   9  27       38.28      364.94    179.78 o 
  -2  10  27      383.47      112.22    150.33 o 
  -1  10  27      201.56      -95.71    270.20 o 
   0  10  27       29.14      118.41    164.43 o 
   1  10  27       30.11      214.59    270.20 o 
   2  10  27       44.51     -105.31    235.56 o 
  -2  11  27      129.12      462.20    244.11 o 
  -1  11  27     2310.63     1930.76    314.83 o 
   0  11  27      451.08      781.08    417.08 o 
   1  11  27      260.76      157.97    302.07 o 
  -1  12  27        6.59      -70.47    425.40 o 
   0  12  27      768.41     1848.93    251.26 o 
   1  12  27      110.32       55.43    285.45 o 
  -1  13  27      523.99     1074.94    287.05 o 
   0  13  27      277.00      484.98    346.42 o 
  -2   0  28      295.41      199.54    230.02 o 
   0   0  28       63.80      187.56    171.23 o 
   2   0  28      353.65     -230.02    327.02 o 
  -3   1  28      506.02      483.91    181.46 o 
  -2   1  28     2025.64     1381.55    228.87 o 
  -1   1  28     2638.66     2506.90    205.09 o 
   0   1  28     4673.36     4577.86    261.99 o 
   1   1  28     1515.63     1374.38    235.01 o 
   2   1  28        0.22     -182.39    191.87 o 
  -3   2  28      200.71      366.32    180.23 o 
  -2   2  28      481.71      429.27    178.72 o 
  -1   2  28      149.73      -21.68    111.52 o 
   0   2  28       57.23       80.84    114.78 o 
   1   2  28      120.30       25.35    163.20 o 
   2   2  28     1233.26      931.03    257.25 o 
  -3   3  28      191.51      228.63    234.18 o 
  -2   3  28      149.13      131.81    139.42 o 
  -1   3  28     2906.60     3046.92    223.42 o 
   0   3  28      672.16      860.22    150.61 o 
   1   3  28      228.53      184.66    182.00 o 
   2   3  28      276.38       58.89    267.33 o 
  -3   4  28      306.42      358.13    162.21 o 
  -2   4  28       59.52     -112.90    114.79 o 
  -1   4  28       69.72     -102.31    108.46 o 
   0   4  28      322.14       -6.06    116.59 o 
   1   4  28      196.60       49.04    180.27 o 
   2   4  28      825.65      748.14    241.16 o 
   3   4  28       50.29      327.02    230.02 o 
  -3   5  28      611.03      426.36    171.16 o 
  -2   5  28      439.99      437.34    156.53 o 
  -1   5  28     2400.37     1981.50    215.42 o 
   0   5  28     1016.77     1104.52    194.28 o 
   1   5  28      384.24      431.66    196.68 o 
   2   5  28        2.89      -79.77    182.74 o 
   3   5  28       88.78      146.88    232.79 o 
  -3   6  28        0.55       97.38    152.52 o 
  -2   6  28     1120.30     1240.04    202.98 o 
  -1   6  28      168.59      308.67    170.18 o 
   0   6  28      842.82      499.34    191.61 o 
   1   6  28        1.46       22.38    173.40 o 
   2   6  28     1795.45     1565.44    215.31 o 
  -3   7  28      588.04      521.67    192.56 o 
  -2   7  28      238.73      217.63    155.09 o 
  -1   7  28     2029.21     1715.57    282.68 o 
   0   7  28      332.58      193.99    263.28 o 
   1   7  28      184.33      313.07    158.50 o 
   2   7  28     1478.88     1116.69    256.87 o 
  -2   8  28      695.49      644.94    168.27 o 
  -1   8  28        9.95       14.24    166.44 o 
   0   8  28     4529.34     4139.59    406.00 o 
   1   8  28      959.76     1039.62    220.97 o 
   2   8  28     4184.88     3714.93    915.92 o 
  -2   9  28      426.35      406.14    154.30 o 
  -1   9  28     1116.51      823.14    237.90 o 
   0   9  28      652.25      925.62    239.71 o 
   1   9  28      319.47      242.49    345.03 o 
   2   9  28      213.34      160.74    260.50 o 
  -2  10  28      279.22      316.13    187.79 o 
  -1  10  28      298.16      331.94    216.13 o 
   0  10  28      205.81      262.88    172.93 o 
   1  10  28        0.19      112.70    401.84 o 
  -1  11  28      520.37      532.40    243.45 o 
   0  11  28       52.73       36.03    293.76 o 
   1  11  28       34.08      379.84    389.37 o 
  -1  12  28       38.62        0.36    202.76 o 
   0  12  28     1491.60     1978.08    983.82 o 
  -3   0  29      801.52      867.42    321.47 o 
  -1   0  29     4761.71     4486.72    379.25 o 
   1   0  29      772.58      642.65    301.61 o 
  -3   1  29     1540.31      830.38    223.29 o 
  -2   1  29       49.06      150.79    149.82 o 
  -1   1  29      500.16      466.21    141.20 o 
   0   1  29     1027.87     1079.33    162.52 o 
   1   1  29      558.95      177.17    177.63 o 
   2   1  29     1324.00      860.58    367.20 o 
  -3   2  29       12.97       51.69    158.98 o 
  -2   2  29      401.98      436.48    176.37 o 
  -1   2  29      440.17      335.10    134.39 o 
   0   2  29     3943.09     3880.80    248.97 o 
   1   2  29       28.03     -155.82    155.82 o 
   2   2  29     3666.46     3278.54    451.64 o 
  -3   3  29      229.40      346.95    179.70 o 
  -2   3  29      446.45      342.14    158.29 o 
  -1   3  29     1631.81     1370.66    210.72 o 
   0   3  29       84.38     -113.14    113.14 o 
   1   3  29      131.97       18.00    190.69 o 
   2   3  29     1273.28      967.10    311.56 o 
  -3   4  29     1169.20      776.16    214.89 o 
  -2   4  29       18.31      127.89    143.99 o 
  -1   4  29     2260.35     2201.63    266.16 o 
   0   4  29     2834.76     2888.24    274.25 o 
   1   4  29      815.64      560.26    228.73 o 
   2   4  29      991.36      828.41    255.67 o 
  -3   5  29      511.21      526.18    183.40 o 
  -2   5  29     2195.72     2351.00    371.24 o 
  -1   5  29       75.54      237.43    168.22 o 
   0   5  29     5507.44     5682.38    493.18 o 
   1   5  29      258.96      193.91    199.33 o 
   2   5  29       86.91      204.61    209.98 o 
  -2   6  29       23.91       -5.26    164.54 o 
  -1   6  29      445.51      468.87    179.10 o 
   0   6  29      459.11      163.51    293.76 o 
   1   6  29        9.09       -6.19    181.94 o 
   2   6  29       71.91      289.44    208.34 o 
  -2   7  29       15.21     -115.42    132.35 o 
  -1   7  29     1607.31     1583.15    602.76 o 
   0   7  29      146.50      -77.60    243.88 o 
   1   7  29     2242.94     2444.49    292.20 o 
   2   7  29      169.41      354.73    290.99 o 
  -2   8  29        2.25      -72.92    137.85 o 
  -1   8  29       15.25     -112.70    173.22 o 
   0   8  29      705.15      506.63    217.28 o 
   1   8  29       92.93       36.98    171.26 o 
   2   8  29       27.55      169.05    274.36 o 
  -2   9  29     1791.24     1693.82    250.52 o 
  -1   9  29        1.59      116.69    190.45 o 
   0   9  29     3755.52     3849.03    400.48 o 
   1   9  29        9.94     -135.62    272.98 o 
  -1  10  29        8.14      -51.31    189.76 o 
   0  10  29        3.95      171.78    220.32 o 
   1  10  29       12.06      266.02    185.76 o 
  -1  11  29     1321.26      646.25    270.33 o 
   0  11  29     1090.53     1272.20    265.79 o 
  -2   0  30        3.88      235.56    238.33 o 
   0   0  30      782.59      890.32    237.72 o 
   2   0  30      169.46     -152.42    351.96 o 
  -3   1  30       23.45     -112.55    159.70 o 
  -2   1  30     2113.59     2067.71    270.09 o 
  -1   1  30     1356.20     1379.84    175.61 o 
   0   1  30     5079.01     5203.11    354.28 o 
   1   1  30      601.82      274.29    220.40 o 
   2   1  30       45.49     -245.46    245.46 o 
  -3   2  30      918.64      749.06    222.10 o 
  -2   2  30       49.87       57.03    157.74 o 
  -1   2  30       70.36      122.42    133.62 o 
   0   2  30      740.25      524.15    202.41 o 
   1   2  30       66.62     -251.79    251.79 o 
   2   2  30      284.82        0.93    264.86 o 
  -3   3  30      214.63       30.42    165.58 o 
  -2   3  30      790.46      602.01    201.73 o 
  -1   3  30      406.18      637.29    185.05 o 
   0   3  30     5342.37     4939.04    348.67 o 
   1   3  30     2256.04     2420.72    323.65 o 
   2   3  30      659.68      190.34    280.19 o 
  -2   4  30        0.51      -47.59    130.09 o 
  -1   4  30     2528.47     2177.41    265.94 o 
   0   4  30      142.25     -281.74    329.79 o 
   1   4  30        3.69     -180.57    180.57 o 
   2   4  30       58.77     -290.99    290.99 o 
  -2   5  30      969.89     1097.91    198.66 o 
  -1   5  30       91.74       45.81    151.86 o 
   0   5  30     2096.07     2018.48    346.59 o 
   1   5  30      258.45       -5.45    197.32 o 
   2   5  30       12.60      166.28    379.67 o 
  -2   6  30      475.77      393.23    171.39 o 
  -1   6  30      954.24     1321.67    237.60 o 
   0   6  30       46.62     -268.82    268.82 o 
   1   6  30     1016.23      785.85    279.29 o 
   2   6  30     1278.18      343.64    288.22 o 
  -2   7  30      260.73      280.03    187.40 o 
  -1   7  30        5.45       39.01    177.14 o 
   0   7  30      377.29     -205.08    271.59 o 
   1   7  30        4.33     -143.67    143.67 o 
   2   7  30     1027.82      731.63    354.73 o 
  -2   8  30       24.71     -115.90    145.74 o 
  -1   8  30      326.66      177.23    272.98 o 
   0   8  30      353.72       43.42    187.63 o 
   1   8  30      371.19      178.82    205.06 o 
  -1   9  30       98.66      224.78    210.37 o 
   0   9  30      463.21      326.42    223.86 o 
   1   9  30        1.77      -83.93    281.29 o 
  -1  10  30     1173.11      468.35    382.44 o 
   0  10  30       99.10      -47.11    282.68 o 
  -1   0  31     1834.11     1862.33    351.96 o 
   1   0  31     1738.48     1177.81    482.21 o 
  -2   1  31      853.03      881.39    209.65 o 
  -1   1  31       63.44      157.47    138.36 o 
   0   1  31      643.74      419.39    270.34 o 
   1   1  31      441.52      252.24    317.32 o 
  -2   2  31      786.76      700.70    207.85 o 
  -1   2  31      463.03      264.14    170.35 o 
   0   2  31      204.68     -106.50    229.20 o 
   1   2  31      341.59      -41.86    251.81 o 
  -2   3  31      801.73      718.34    289.60 o 
  -1   3  31      774.09      776.12    235.56 o 
   0   3  31      175.70     -202.67    234.38 o 
   1   3  31     1496.00     1336.08    284.87 o 
  -2   4  31      101.43      259.61    396.30 o 
  -1   4  31        7.89      161.12    313.16 o 
   0   4  31        9.03     -257.73    257.73 o 
   1   4  31      530.90      120.93    217.92 o 
  -2   5  31      484.87      265.74    178.29 o 
  -1   5  31       66.56      171.82    171.25 o 
   0   5  31     1255.06     1462.08    328.94 o 
   1   5  31      468.21      179.34    220.31 o 
  -2   6  31      561.11      329.01    194.09 o 
  -1   6  31      426.41      244.49    177.17 o 
   0   6  31      396.69     -266.05    266.05 o 
   1   6  31      548.71      643.56    329.79 o 
  -2   7  31      557.68      593.47    379.67 o 
  -1   7  31     1813.94     1800.45    273.01 o 
   0   7  31        1.34     -224.48    293.76 o 
   1   7  31     3054.84     2912.85    644.33 o 
  -1   8  31      500.76      510.56    227.25 o 
   0   8  31       13.46     -184.08    184.08 o 
   1   8  31      399.93       27.37    214.25 o 
  -1   9  31        3.16     -152.42    288.22 o 
   0   9  31     1628.78      800.91    376.90 o 
  -2   0  32      781.05      540.41    279.90 o 
   0   0  32       35.29     -315.93    315.93 o 
  -2   1  32       31.98      324.33    187.85 o 
  -1   1  32     1274.16      791.57    207.69 o 
   0   1  32      826.63      477.38    283.04 o 
   1   1  32     2965.98     2934.10    447.38 o 
  -2   2  32        7.08       19.89    164.29 o 
  -1   2  32      202.60      328.90    173.22 o 
   0   2  32       82.63     -208.20    208.20 o 
   1   2  32       93.34     -237.05    237.05 o 
  -2   3  32      461.93      464.20    190.08 o 
  -1   3  32     1333.09     1557.56    242.65 o 
   0   3  32      612.34      276.71    357.50 o 
   1   3  32     4760.65     4840.08   1119.62 o 
  -2   4  32     1171.33     1463.43    257.58 o 
  -1   4  32      868.16      719.16    203.80 o 
   0   4  32      414.47       -6.15    435.10 o 
   1   4  32      103.46     -192.29    267.02 o 
  -2   5  32       15.27      263.58    184.80 o 
  -1   5  32       94.68      -62.92    173.21 o 
   0   5  32      334.30       94.52    529.32 o 
   1   5  32       53.00     -187.48    223.17 o 
  -1   6  32      199.05      -37.40    161.23 o 
   0   6  32      225.42     -307.62    307.62 o 
   1   6  32      322.68     -302.07    302.07 o 
   0   7  32      567.92      385.21    374.13 o 
   1   7  32      562.82      582.82    254.11 o 
   0   8  32      583.35      393.53    329.79 o 
  -1   0  33     1094.87     1377.35    332.56 o 
   1   0  33        3.22     -351.96    351.96 o 
  -2   1  33      152.58      141.93    164.47 o 
  -1   1  33      103.02      271.48    171.06 o 
   0   1  33      260.81     -101.28    265.39 o 
   1   1  33       13.45     -244.95    244.95 o 
  -1   2  33        2.69       48.29    170.44 o 
   0   2  33     1839.30     1579.99    367.98 o 
   1   2  33      105.38     -272.18    272.18 o 
  -1   3  33      639.86      552.04    322.86 o 
   0   3  33        1.11     -193.14    242.14 o 
   1   3  33     1812.94     1280.37    373.24 o 
  -1   4  33      521.01      775.39    215.13 o 
   0   4  33      374.89     -110.22    539.02 o 
   1   4  33       22.21     -315.93    315.93 o 
  -1   5  33        1.66       72.05    246.65 o 
   0   5  33      399.61      -63.94    701.15 o 
   1   5  33       28.77     -252.19    340.87 o 
  -1   6  33        0.09      -85.91    271.59 o 
   0   0  34      750.19      773.20    465.58 o 
  -1   1  34      742.35      779.55    221.41 o 
   0   1  34      414.37       92.11    364.43 o 
   1   1  34     1031.05      310.39    437.87 o 
  -1   2  34      279.96      268.82    260.50 o 
   0   2  34      699.19       57.44    569.51 o 
   1   2  34      239.71     -169.05    404.61 o 
  -1   3  34     1606.98     1468.80    360.27 o 
   0   3  34      425.65      220.71    688.67 o 
   0   4  34       71.49      462.81    410.16 o 
                                                 
